# Supplementary material for: Natural variations of heterosis-related allele-specific expression genes in promoter regions lead to allele-specific expression in maize
Source: BMC Genomics. 2024 May 14;25:476. doi: 10.1186/s12864-024-10395-y (PMC11092226; doi:10.1186/s12864-024-10395-y)
Supplement: Supplementary file 2 — Supplementary Material 2 [file 12864_2024_10395_MOESM2_ESM.xlsx]

## Sheet: Table S1
Table S1 Summary of ASEGs.
Gene ID	Chr	Start	End	Classification
Zm00001d027233	1	111654	118312	BS
Zm00001d027248	1	328328	332172	BS
Zm00001d027257	1	560955	568038	BS
Zm00001d027286	1	1834231	1835383	BS
Zm00001d027288	1	1841721	1843589	BS
Zm00001d027290	1	1938724	1939294	BS
Zm00001d027292	1	2019933	2021379	BS
Zm00001d027293	1	2026824	2034154	BS
Zm00001d027298	1	2154231	2156387	BS
Zm00001d027299	1	2157229	2170332	BS
Zm00001d027309	1	2629288	2635834	BS
Zm00001d027313	1	2781141	2782403	BS
Zm00001d027314	1	2809750	2811917	BS
Zm00001d027317	1	2818954	2826611	BS
Zm00001d027323	1	2934268	2934775	BS
Zm00001d027324	1	2959501	2972168	BS
Zm00001d027330	1	3051537	3052986	BS
Zm00001d027332	1	3095307	3095604	BS
Zm00001d027333	1	3104158	3122867	BS
Zm00001d027334	1	3124647	3135817	BS
Zm00001d027335	1	3172312	3176736	BS
Zm00001d027340	1	3272229	3288228	BS
Zm00001d027344	1	3371323	3374866	BS
Zm00001d027345	1	3377701	3378405	BS
Zm00001d027347	1	3380643	3385523	BS
Zm00001d027349	1	3443597	3446350	BC
Zm00001d027363	1	3775216	3778050	BS
Zm00001d027365	1	3799514	3801185	BS
Zm00001d027366	1	3805136	3807525	BS
Zm00001d027367	1	3807342	3810146	BS
Zm00001d027376	1	3974142	3987696	BS
Zm00001d027383	1	4110010	4114671	BS
Zm00001d027384	1	4115012	4117719	BS
Zm00001d027411	1	4718945	4722343	BS
Zm00001d027415	1	4832873	4838381	BS
Zm00001d027422	1	4907156	4909468	BS
Zm00001d027423	1	4909651	4914685	BS
Zm00001d027427	1	5095290	5098140	BS
Zm00001d027431	1	5123181	5127784	BS
Zm00001d027435	1	5202747	5208577	BS
Zm00001d027436	1	5328310	5330875	BS
Zm00001d027439	1	5412143	5413568	BS
Zm00001d027440	1	5422919	5423669	BS
Zm00001d027441	1	5431258	5434466	BS
Zm00001d027442	1	5434307	5435871	BC
Zm00001d027445	1	5481137	5487574	BS
Zm00001d027446	1	5491480	5495299	BS
Zm00001d027447	1	5496539	5500644	BS
Zm00001d027455	1	5610414	5614949	BS
Zm00001d027456	1	5661736	5663089	BS
Zm00001d027460	1	5799243	5810862	BS
Zm00001d027468	1	5943754	5947624	BS
Zm00001d027481	1	6274094	6277349	BS
Zm00001d027484	1	6296234	6300940	BS
Zm00001d027500	1	6797798	6798604	BS
Zm00001d027509	1	7072425	7074524	BS
Zm00001d027511	1	7144391	7146668	BS
Zm00001d027512	1	7148371	7152568	BS
Zm00001d027515	1	7238507	7259024	BS
Zm00001d027517	1	7297899	7300800	BS
Zm00001d027519	1	7339914	7346200	BS
Zm00001d027525	1	7404964	7406223	BS
Zm00001d027532	1	7558684	7564087	BS
Zm00001d027542	1	7885524	7886863	BS
Zm00001d027548	1	8046301	8047417	BS
Zm00001d027555	1	8115890	8118284	BS
Zm00001d027570	1	8280557	8285255	BS
Zm00001d027571	1	8286847	8291232	BS
Zm00001d027578	1	8363013	8365720	BS
Zm00001d027581	1	8372149	8373610	BC
Zm00001d027593	1	8596505	8599611	BC
Zm00001d027595	1	8661845	8665065	BS
Zm00001d027599	1	8701299	8702856	BS
Zm00001d027613	1	9015344	9016646	BS
Zm00001d027618	1	9112946	9115668	BS
Zm00001d027633	1	9547624	9612900	BS
Zm00001d027637	1	9638240	9644168	BS
Zm00001d027652	1	10150835	10152891	BS
Zm00001d027655	1	10257666	10258752	BS
Zm00001d027656	1	10261505	10265855	BS
Zm00001d027659	1	10349112	10358254	BS
Zm00001d027709	1	11671170	11678446	BS
Zm00001d027719	1	12103774	12105421	BS
Zm00001d027723	1	12176197	12182441	BS
Zm00001d027727	1	12330533	12331811	BS
Zm00001d027729	1	12340667	12342288	BS
Zm00001d027731	1	12354761	12359640	BS
Zm00001d027749	1	12546658	12552109	BS
Zm00001d027756	1	12708982	12713231	BC
Zm00001d027766	1	13137071	13140293	BS
Zm00001d027769	1	13177254	13183634	BS
Zm00001d027803	1	13905217	13911405	BS
Zm00001d027810	1	14247873	14250263	BS
Zm00001d027812	1	14319417	14320918	BS
Zm00001d027813	1	14321649	14323311	BS
Zm00001d027841	1	14831570	14846630	BS
Zm00001d027844	1	15012547	15013896	BS
Zm00001d027850	1	15156917	15162289	BS
Zm00001d027852	1	15193280	15196077	BS
Zm00001d027876	1	16227532	16235054	BC
Zm00001d027877	1	16284217	16285168	BS
Zm00001d027884	1	16707200	16714717	BS
Zm00001d027886	1	16722713	16730676	BS
Zm00001d027887	1	16744339	16746866	BS
Zm00001d027900	1	17147072	17148511	BS
Zm00001d027916	1	17533780	17553169	BS
Zm00001d027929	1	17839867	17840788	BS
Zm00001d027934	1	17945835	17961550	BS
Zm00001d027938	1	17999742	18003647	BS
Zm00001d027946	1	18086163	18087981	BS
Zm00001d027947	1	18132683	18134270	BS
Zm00001d027954	1	18274521	18280277	BS
Zm00001d027962	1	18451772	18457720	BS
Zm00001d027963	1	18460170	18462291	BS
Zm00001d027974	1	18914971	18919323	BS
Zm00001d027996	1	19699531	19702323	BS
Zm00001d028005	1	20022493	20026685	BS
Zm00001d028011	1	20291774	20293058	BS
Zm00001d028018	1	20422194	20426539	BS
Zm00001d028028	1	20906620	20907336	BS
Zm00001d028038	1	21187277	21200544	BS
Zm00001d028055	1	21774546	21776554	BS
Zm00001d028056	1	21777049	21779928	BS
Zm00001d028062	1	21842236	21860574	BS
Zm00001d028063	1	21859905	21860232	BS
Zm00001d028064	1	21883820	21884689	BS
Zm00001d028086	1	22485342	22489595	BS
Zm00001d028094	1	22841792	22844037	BC
Zm00001d028096	1	22880021	22891698	BS
Zm00001d028100	1	22995809	23004923	BC
Zm00001d028102	1	23004510	23008536	BC
Zm00001d028103	1	23014400	23018862	BS
Zm00001d028112	1	23147727	23150781	BS
Zm00001d028117	1	23321793	23325398	BS
Zm00001d028128	1	23601340	23609376	BS
Zm00001d028130	1	23628623	23634749	BS
Zm00001d028151	1	24296412	24298623	BS
Zm00001d028167	1	25047705	25050015	BS
Zm00001d028172	1	25155606	25160138	BC
Zm00001d028180	1	25632514	25636718	BS
Zm00001d028182	1	25720876	25723883	BS
Zm00001d028189	1	25769857	25774094	BS
Zm00001d028197	1	25933438	25936325	BS
Zm00001d028199	1	26001771	26009085	BS
Zm00001d028208	1	26428404	26434744	BR
Zm00001d028211	1	26525209	26529825	BS
Zm00001d028218	1	26887362	26899704	BS
Zm00001d028219	1	26903675	26908356	BS
Zm00001d028232	1	27413616	27420137	BS
Zm00001d028237	1	27571848	27577275	BS
Zm00001d028249	1	27990680	27995535	BS
Zm00001d028252	1	28052352	28059866	BC
Zm00001d028258	1	28108216	28109776	BS
Zm00001d028260	1	28169232	28171917	BS
Zm00001d028267	1	28638544	28642886	BS
Zm00001d028269	1	28714875	28733871	BS
Zm00001d028273	1	28802881	28804087	BS
Zm00001d028308	1	29985960	29988114	BS
Zm00001d028311	1	30090856	30092572	BS
Zm00001d028331	1	31049529	31051714	BS
Zm00001d028332	1	31051821	31060753	BS
Zm00001d028348	1	31548998	31551114	BS
Zm00001d028365	1	32245892	32249856	BS
Zm00001d028386	1	32857621	32861798	BS
Zm00001d028399	1	33544072	33546571	BC
Zm00001d028400	1	33597141	33600523	BS
Zm00001d028408	1	33789049	33790182	BS
Zm00001d028416	1	34211829	34214257	BS
Zm00001d028429	1	34709435	34713166	BS
Zm00001d028432	1	34899449	34900187	BR
Zm00001d028436	1	34959813	34966593	BC
Zm00001d028443	1	35131037	35136000	BS
Zm00001d028451	1	35300768	35301761	BS
Zm00001d028463	1	35712409	35717428	BS
Zm00001d028465	1	35816376	35817554	BS
Zm00001d028471	1	35960440	35964750	BC
Zm00001d028473	1	36041161	36047534	BS
Zm00001d028509	1	37475855	37481112	BS
Zm00001d028510	1	37501236	37502382	BS
Zm00001d028513	1	37762851	37767856	BS
Zm00001d028522	1	38045918	38047692	BS
Zm00001d028540	1	38644814	38647346	BS
Zm00001d028542	1	38685402	38697325	BS
Zm00001d028543	1	38734078	38737199	BS
Zm00001d028548	1	38916236	38917464	BS
Zm00001d028549	1	38968713	38972965	BS
Zm00001d028562	1	39215625	39217472	BS
Zm00001d028571	1	39418148	39423804	BS
Zm00001d028599	1	40283741	40287068	BS
Zm00001d028613	1	40787501	40790508	BS
Zm00001d028620	1	41086668	41088588	BS
Zm00001d028630	1	41454239	41456420	BS
Zm00001d028651	1	41801400	41802524	BC
Zm00001d028653	1	41833737	41838204	BS
Zm00001d028689	1	43282275	43284648	BS
Zm00001d028691	1	43312090	43316577	BS
Zm00001d028692	1	43328451	43334856	BS
Zm00001d028696	1	43359352	43361346	BS
Zm00001d028698	1	43439525	43446781	BS
Zm00001d028702	1	43646002	43646671	BS
Zm00001d028707	1	43825132	43832815	BS
Zm00001d028708	1	43891994	43892168	BS
Zm00001d028709	1	43901179	43904278	BR
Zm00001d028711	1	43908552	43911257	BS
Zm00001d028718	1	44179371	44180241	BC
Zm00001d028727	1	44512776	44518048	BS
Zm00001d028728	1	44521224	44532226	BS
Zm00001d028733	1	44554394	44560803	BS
Zm00001d028736	1	44721406	44722183	BS
Zm00001d028742	1	44975069	44978277	BS
Zm00001d028744	1	45107094	45112661	BS
Zm00001d028745	1	45169933	45171167	BC
Zm00001d028750	1	45286330	45290076	BS
Zm00001d028756	1	45718250	45719477	BS
Zm00001d028757	1	45718295	45723331	BS
Zm00001d028769	1	46006890	46011253	BS
Zm00001d028776	1	46187280	46189614	BS
Zm00001d028779	1	46196144	46197931	BS
Zm00001d028780	1	46200327	46201633	BS
Zm00001d028783	1	46327872	46334046	BS
Zm00001d028784	1	46374275	46377587	BS
Zm00001d028786	1	46381296	46384012	BS
Zm00001d028787	1	46389552	46393554	BS
Zm00001d028793	1	46498732	46499395	BS
Zm00001d028797	1	46672701	46675540	BS
Zm00001d028806	1	46955326	46956671	BS
Zm00001d028810	1	47141801	47151051	BS
Zm00001d028814	1	47417313	47418300	BS
Zm00001d028815	1	47440047	47441026	BC
Zm00001d028818	1	47566045	47589502	BS
Zm00001d028867	1	49060953	49063784	BS
Zm00001d028868	1	49087868	49093033	BS
Zm00001d028885	1	49597328	49601184	BS
Zm00001d028905	1	50443215	50455013	BS
Zm00001d028907	1	50514017	50524361	BS
Zm00001d028909	1	50719301	50721399	BS
Zm00001d028915	1	51076670	51160417	BS
Zm00001d028918	1	51462256	51464279	BS
Zm00001d028957	1	52860771	52861856	BS
Zm00001d028958	1	52873168	52879776	BS
Zm00001d028962	1	53030836	53032126	BS
Zm00001d028963	1	53142424	53144911	BS
Zm00001d028964	1	53145601	53154854	BS
Zm00001d028965	1	53169396	53176921	BS
Zm00001d028967	1	53183378	53188438	BS
Zm00001d028972	1	53302217	53303096	BS
Zm00001d028973	1	53309063	53309600	BS
Zm00001d028974	1	53368437	53370381	BS
Zm00001d028995	1	54034210	54036320	BS
Zm00001d028998	1	54251797	54253443	BS
Zm00001d029004	1	54451903	54484683	BS
Zm00001d029010	1	54753175	54756798	BS
Zm00001d029020	1	55053506	55060129	BS
Zm00001d029027	1	55241837	55244510	BS
Zm00001d029031	1	55371815	55378351	BS
Zm00001d029034	1	55454317	55483990	BS
Zm00001d029044	1	55927610	55936044	BS
Zm00001d029048	1	56094244	56104240	BS
Zm00001d029049	1	56106211	56106724	BS
Zm00001d029052	1	56147716	56148196	BS
Zm00001d029053	1	56214308	56220473	BS
Zm00001d029059	1	56743155	56747187	BS
Zm00001d029061	1	56853853	56855533	BS
Zm00001d029072	1	57132194	57138858	BS
Zm00001d029074	1	57250814	57254236	BS
Zm00001d029078	1	57267804	57269655	BS
Zm00001d029087	1	57457545	57464810	BS
Zm00001d029093	1	57594776	57598573	BS
Zm00001d029096	1	57821696	57828028	BS
Zm00001d029102	1	58055248	58057968	BC
Zm00001d029126	1	59132629	59134681	BS
Zm00001d029134	1	59846903	59876808	BS
Zm00001d029140	1	60225657	60228992	BS
Zm00001d029151	1	60743342	60747986	BS
Zm00001d029170	1	60930750	60934311	BS
Zm00001d029209	1	62462277	62466731	BS
Zm00001d029212	1	62494271	62507307	BS
Zm00001d029214	1	62510496	62516067	BS
Zm00001d029215	1	62728601	62739088	BS
Zm00001d029218	1	62747067	62748525	BS
Zm00001d029238	1	63325314	63328026	BC
Zm00001d029241	1	63372702	63375212	BS
Zm00001d029242	1	63479559	63480471	BS
Zm00001d029248	1	63708679	63711620	BS
Zm00001d029257	1	63916532	63917166	BS
Zm00001d029272	1	64438230	64479765	BS
Zm00001d029287	1	64853686	64854838	BS
Zm00001d029307	1	65560690	65565363	BS
Zm00001d029313	1	65609790	65618895	BC
Zm00001d029314	1	65618908	65621774	BS
Zm00001d029324	1	65941275	65945017	BC
Zm00001d029325	1	65991012	65992879	BS
Zm00001d029336	1	66388199	66393060	BS
Zm00001d029343	1	66648725	66655094	BS
Zm00001d029359	1	67311964	67314047	BS
Zm00001d029366	1	67604992	67609141	BS
Zm00001d029372	1	67961561	67965995	BS
Zm00001d029373	1	67969018	67973213	BS
Zm00001d029375	1	68088359	68098674	BS
Zm00001d029376	1	68217682	68221562	BS
Zm00001d029387	1	68548472	68551087	BC
Zm00001d029388	1	68566167	68567926	BS
Zm00001d029389	1	68587962	68589883	BS
Zm00001d029391	1	68665581	68667909	BS
Zm00001d029396	1	68890354	68892811	BS
Zm00001d029397	1	68934358	68938239	BS
Zm00001d029410	1	69320904	69324756	BC
Zm00001d029448	1	71161669	71164215	BS
Zm00001d029454	1	71428750	71437172	BS
Zm00001d029478	1	72423917	72427230	BS
Zm00001d029499	1	73370779	73373210	BS
Zm00001d029515	1	74095472	74102001	BS
Zm00001d029519	1	74249435	74251275	BS
Zm00001d029527	1	74787606	74790957	BS
Zm00001d029529	1	74918080	74921222	BS
Zm00001d029530	1	75041777	75049211	BS
Zm00001d029540	1	75404340	75406495	BS
Zm00001d029542	1	75636489	75642893	BS
Zm00001d029548	1	75699184	75711640	BS
Zm00001d029552	1	75899276	75902405	BS
Zm00001d029557	1	76065154	76078721	BS
Zm00001d029559	1	76180528	76181281	BS
Zm00001d029560	1	76209754	76212824	BS
Zm00001d029564	1	76584637	76589606	BS
Zm00001d029583	1	77839832	77840687	BS
Zm00001d029605	1	78863289	78866016	BS
Zm00001d029620	1	79984692	79986558	BC
Zm00001d029625	1	80178769	80181075	BS
Zm00001d029626	1	80234014	80259023	BS
Zm00001d029636	1	80857353	80859952	BS
Zm00001d029652	1	81357682	81361453	BS
Zm00001d029662	1	81793903	81795995	BS
Zm00001d029663	1	81796156	81800824	BS
Zm00001d029668	1	81913857	81916091	BS
Zm00001d029686	1	82711000	82713262	BS
Zm00001d029699	1	83058554	83059659	BC
Zm00001d029704	1	83198361	83199180	BS
Zm00001d029705	1	83199589	83208877	BS
Zm00001d029707	1	83264282	83265235	BS
Zm00001d029716	1	83791691	83792855	BS
Zm00001d029718	1	83823526	83824309	BS
Zm00001d029723	1	84157845	84158853	BS
Zm00001d029725	1	84224820	84227369	BS
Zm00001d029726	1	84228887	84232398	BS
Zm00001d029747	1	85172703	85174464	BS
Zm00001d029750	1	85465505	85472221	BS
Zm00001d029758	1	86001407	86007071	BS
Zm00001d029761	1	86062902	86065425	BS
Zm00001d029763	1	86136739	86137516	BS
Zm00001d029768	1	86261115	86266872	BS
Zm00001d029782	1	86636233	86641408	BS
Zm00001d029785	1	86770299	86776371	BS
Zm00001d029806	1	87745830	87748178	BS
Zm00001d029814	1	88197223	88198631	BS
Zm00001d029818	1	88440567	88462988	BS
Zm00001d029822	1	88696530	88703297	BC
Zm00001d029832	1	89260096	89271027	BC
Zm00001d029853	1	90315516	90318180	BS
Zm00001d029872	1	91251567	91258234	BS
Zm00001d029886	1	92222077	92224093	BS
Zm00001d029887	1	92228034	92232678	BS
Zm00001d029896	1	92897028	92898887	BS
Zm00001d029913	1	93847217	93848525	BS
Zm00001d029919	1	94344536	94348781	BS
Zm00001d029920	1	94346624	94349899	BS
Zm00001d029922	1	94478790	94481263	BC
Zm00001d029924	1	94651060	94653582	BS
Zm00001d029932	1	94940935	94945167	BS
Zm00001d029934	1	95220120	95221774	BS
Zm00001d029963	1	96573407	96575415	BC
Zm00001d029965	1	96701517	96704228	BS
Zm00001d029983	1	97416253	97419693	BS
Zm00001d029997	1	98382116	98384521	BS
Zm00001d030009	1	98960514	98962408	BS
Zm00001d030021	1	100085600	100090561	BS
Zm00001d030034	1	101177295	101179297	BS
Zm00001d030040	1	101466316	101468065	BS
Zm00001d030045	1	101898450	101899089	BS
Zm00001d030091	1	105035215	105041237	BS
Zm00001d030103	1	105862946	105867700	BS
Zm00001d030105	1	105944591	105948305	BS
Zm00001d030116	1	107042926	107056687	BS
Zm00001d030126	1	107682050	107686329	BS
Zm00001d030127	1	107762966	107765646	BS
Zm00001d030163	1	109742558	109745194	BS
Zm00001d030164	1	109844575	109871086	BS
Zm00001d030171	1	110297473	110299921	BS
Zm00001d030172	1	110342607	110348109	BS
Zm00001d030184	1	111872706	111923924	BS
Zm00001d030213	1	113434605	113438057	BS
Zm00001d030235	1	115181092	115183515	BS
Zm00001d030316	1	122018878	122020803	BC
Zm00001d030339	1	123359111	123359663	BS
Zm00001d030340	1	123383743	123433372	BS
Zm00001d030345	1	123930192	123931383	BS
Zm00001d030346	1	124047278	124048368	BS
Zm00001d030347	1	124329794	124347302	BS
Zm00001d030399	1	129316517	129317607	BS
Zm00001d030438	1	133024763	133026755	BS
Zm00001d030526	1	141705733	141709496	BS
Zm00001d030549	1	143230399	143232667	BC
Zm00001d030556	1	143750001	143752321	BS
Zm00001d030557	1	143971164	143976422	BS
Zm00001d030573	1	144856406	144878212	BS
Zm00001d030579	1	145820511	145824791	BS
Zm00001d030581	1	146069753	146080187	BS
Zm00001d030584	1	146389913	146397654	BS
Zm00001d030618	1	148822877	148823223	BS
Zm00001d030623	1	149354546	149359154	BS
Zm00001d030638	1	150127231	150129938	BS
Zm00001d030665	1	151874652	151884858	BS
Zm00001d030666	1	152032064	152040608	BS
Zm00001d030688	1	152992023	152995476	BR
Zm00001d030691	1	153357399	153359291	BS
Zm00001d030697	1	154088590	154092627	BS
Zm00001d030698	1	154144313	154144817	BC
Zm00001d030701	1	154400173	154406420	BS
Zm00001d030713	1	155201684	155203922	BS
Zm00001d030725	1	155959517	155963384	BS
Zm00001d030737	1	156875929	156877042	BS
Zm00001d030750	1	158117468	158117690	BS
Zm00001d030760	1	158436909	158446284	BS
Zm00001d030774	1	159112613	159127146	BS
Zm00001d030843	1	162767577	162769472	BS
Zm00001d030850	1	163161091	163161700	BS
Zm00001d030851	1	163238998	163241090	BC
Zm00001d030859	1	163875185	163880577	BS
Zm00001d030860	1	164016949	164031018	BS
Zm00001d030864	1	164072997	164077720	BC
Zm00001d030879	1	165078839	165083962	BS
Zm00001d030888	1	165741226	165745488	BS
Zm00001d030894	1	166194775	166197012	BS
Zm00001d030920	1	167480538	167521571	BS
Zm00001d030953	1	168697729	168709504	BS
Zm00001d030955	1	168915203	168928386	BS
Zm00001d031024	1	174046269	174052289	BS
Zm00001d031041	1	174748245	174754584	BS
Zm00001d031059	1	175156309	175162258	BS
Zm00001d031063	1	175263788	175269072	BS
Zm00001d031088	1	176622336	176632882	BS
Zm00001d031118	1	177976719	177983073	BS
Zm00001d031128	1	178799383	178803593	BC
Zm00001d031132	1	178992772	178997888	BS
Zm00001d031136	1	179010346	179015072	BS
Zm00001d031152	1	179774356	179774872	BC
Zm00001d031158	1	179966642	179967167	BC
Zm00001d031161	1	180277455	180290942	BS
Zm00001d031163	1	180291501	180295682	BS
Zm00001d031168	1	180447017	180448137	BS
Zm00001d031182	1	181575353	181579654	BS
Zm00001d031203	1	181978319	181979932	BC
Zm00001d031205	1	182002230	182006778	BS
Zm00001d031209	1	182293106	182294953	BS
Zm00001d031210	1	182329560	182336739	BS
Zm00001d031217	1	182484847	182492517	BS
Zm00001d031257	1	184106567	184107742	BS
Zm00001d031268	1	184422805	184436805	BS
Zm00001d031270	1	184550116	184551424	BS
Zm00001d031271	1	184629578	184634811	BS
Zm00001d031278	1	184859498	184860221	BS
Zm00001d031303	1	185700378	185710906	BS
Zm00001d031308	1	185839154	185840307	BS
Zm00001d031309	1	185840863	185842897	BC
Zm00001d031311	1	185849376	185850081	BS
Zm00001d031317	1	185911719	185913708	BS
Zm00001d031323	1	185977738	185981604	BS
Zm00001d031332	1	186376330	186380883	BC
Zm00001d031349	1	187058937	187060839	BS
Zm00001d031364	1	187454422	187455372	BS
Zm00001d031379	1	187897029	187898721	BS
Zm00001d031415	1	189358630	189362122	BS
Zm00001d031423	1	189593204	189593937	BC
Zm00001d031427	1	189777968	189781413	BS
Zm00001d031429	1	189856342	189862099	BS
Zm00001d031464	1	191125197	191125689	BS
Zm00001d031473	1	191327827	191332219	BS
Zm00001d031479	1	191382561	191383508	BS
Zm00001d031484	1	191582402	191584575	BS
Zm00001d031494	1	191908228	191910980	BS
Zm00001d031522	1	192746883	192762316	BC
Zm00001d031525	1	192892597	192897923	BS
Zm00001d031532	1	193249981	193256980	BS
Zm00001d031539	1	193693868	193697232	BS
Zm00001d031545	1	193834071	193835680	BS
Zm00001d031554	1	194112918	194119847	BS
Zm00001d031593	1	195672264	195678558	BS
Zm00001d031599	1	195873412	195875927	BS
Zm00001d031611	1	196150568	196153475	BS
Zm00001d031617	1	196224573	196228047	BS
Zm00001d031627	1	196865023	196868008	BS
Zm00001d031632	1	196894835	196908058	BS
Zm00001d031636	1	197046357	197048201	BS
Zm00001d031638	1	197063889	197066757	BS
Zm00001d031639	1	197105592	197108840	BS
Zm00001d031640	1	197108701	197111394	BC
Zm00001d031647	1	197308954	197311791	BS
Zm00001d031655	1	197545630	197549052	BS
Zm00001d031657	1	197692664	197700005	BS
Zm00001d031659	1	197760194	197776370	BS
Zm00001d031662	1	197918029	197921539	BS
Zm00001d031674	1	198267826	198271992	BS
Zm00001d031676	1	198291705	198304950	BS
Zm00001d031706	1	199023408	199026623	BS
Zm00001d031707	1	199074701	199078961	BS
Zm00001d031723	1	199502426	199506388	BS
Zm00001d031724	1	199517586	199526569	BS
Zm00001d031749	1	200686321	200689932	BS
Zm00001d031778	1	201515267	201517431	BS
Zm00001d031801	1	202184533	202185601	BS
Zm00001d031805	1	202330756	202332503	BS
Zm00001d031808	1	202464155	202467819	BS
Zm00001d031809	1	202468441	202472613	BS
Zm00001d031814	1	202667669	202670842	BS
Zm00001d031822	1	202981538	202982307	BS
Zm00001d031823	1	202981660	202981981	BS
Zm00001d031825	1	202992961	202996130	BS
Zm00001d031826	1	203010394	203011279	BS
Zm00001d031833	1	203133494	203134475	BS
Zm00001d031849	1	203993171	203996773	BC
Zm00001d031860	1	204433976	204438771	BS
Zm00001d031866	1	204668604	204670641	BS
Zm00001d031870	1	204744331	204746298	BS
Zm00001d031877	1	205145444	205145828	BS
Zm00001d031883	1	205253219	205256933	BS
Zm00001d031891	1	205429717	205442392	BC
Zm00001d031908	1	206405715	206408991	BS
Zm00001d031913	1	206640377	206642606	BS
Zm00001d031927	1	207061887	207081049	BS
Zm00001d031940	1	207526462	207529592	BC
Zm00001d031942	1	207636607	207639711	BS
Zm00001d031944	1	207696702	207697275	BS
Zm00001d031945	1	207697840	207701019	BS
Zm00001d031948	1	207754044	207757465	BR
Zm00001d031949	1	207788454	207799885	BS
Zm00001d031954	1	207946263	207949970	BS
Zm00001d031958	1	208010721	208014853	BS
Zm00001d031963	1	208073596	208078429	BS
Zm00001d031967	1	208218164	208223089	BS
Zm00001d031970	1	208243570	208247579	BS
Zm00001d031971	1	208252890	208254322	BS
Zm00001d031975	1	208357439	208359412	BS
Zm00001d031981	1	208507190	208517368	BS
Zm00001d032016	1	209549015	209554713	BS
Zm00001d032090	1	212238637	212245323	BC
Zm00001d032099	1	212671141	212697676	BS
Zm00001d032148	1	214491080	214496190	BS
Zm00001d032152	1	214573738	214579407	BS
Zm00001d032155	1	214591040	214592387	BS
Zm00001d032156	1	214671367	214678913	BS
Zm00001d032183	1	216037844	216042486	BS
Zm00001d032184	1	216043554	216047590	BS
Zm00001d032185	1	216162797	216165577	BS
Zm00001d032186	1	216168359	216169854	BS
Zm00001d032188	1	216280293	216286285	BS
Zm00001d032209	1	217181038	217182735	BS
Zm00001d032222	1	217812761	217822354	BC
Zm00001d032229	1	218000407	218005083	BS
Zm00001d032230	1	218044712	218047096	BS
Zm00001d032231	1	218057652	218061017	BC
Zm00001d032245	1	218620387	218626605	BC
Zm00001d032263	1	219629524	219630314	BS
Zm00001d032325	1	222560484	222562767	BS
Zm00001d032332	1	222796869	222798578	BS
Zm00001d032547	1	230141384	230144429	BS
Zm00001d032555	1	230382671	230388742	BR
Zm00001d032556	1	230440138	230441090	BS
Zm00001d032598	1	231626096	231633543	BS
Zm00001d032742	1	237017108	237019632	BS
Zm00001d032776	1	237886807	237891037	BS
Zm00001d032781	1	237933325	237950976	BS
Zm00001d032787	1	238154585	238161375	BS
Zm00001d032808	1	238902409	238906981	BS
Zm00001d032810	1	238936427	238940007	BS
Zm00001d032828	1	239455289	239464371	BS
Zm00001d032866	1	240596204	240602009	BS
Zm00001d032896	1	242000817	242001861	BS
Zm00001d032899	1	242142442	242144203	BS
Zm00001d032902	1	242331387	242333586	BS
Zm00001d032922	1	243201404	243204865	BS
Zm00001d032926	1	243418414	243419837	BS
Zm00001d032933	1	243735037	243744089	BS
Zm00001d032950	1	244489884	244492952	BS
Zm00001d032955	1	244544977	244546492	BS
Zm00001d032956	1	244604887	244627143	BR
Zm00001d032973	1	245143520	245150786	BS
Zm00001d032999	1	246355066	246357254	BS
Zm00001d033024	1	247476006	247477503	BS
Zm00001d033025	1	247651862	247656325	BS
Zm00001d033028	1	247735251	247758020	BS
Zm00001d033044	1	248431211	248432937	BS
Zm00001d033061	1	249093562	249101622	BS
Zm00001d033098	1	250179849	250181762	BS
Zm00001d033099	1	250181557	250185445	BS
Zm00001d033105	1	250320687	250322547	BS
Zm00001d033107	1	250328689	250338437	BS
Zm00001d033109	1	250346962	250360412	BS
Zm00001d033111	1	250442304	250445284	BS
Zm00001d033128	1	251575858	251578200	BS
Zm00001d033130	1	251635726	251645210	BS
Zm00001d033132	1	251722256	251723494	BC
Zm00001d033136	1	251754656	251755894	BC
Zm00001d033156	1	252350872	252351401	BS
Zm00001d033167	1	252662517	252665880	BS
Zm00001d033186	1	253268935	253272028	BS
Zm00001d033187	1	253272957	253275838	BC
Zm00001d033213	1	254394279	254395362	BS
Zm00001d033214	1	254400041	254402806	BS
Zm00001d033221	1	254991300	254992551	BS
Zm00001d033225	1	255170438	255173301	BC
Zm00001d033228	1	255219555	255227771	BS
Zm00001d033240	1	255510008	255515376	BS
Zm00001d033244	1	255748789	255757682	BS
Zm00001d033256	1	256169811	256171143	BS
Zm00001d033267	1	256575050	256579029	BS
Zm00001d033278	1	257223603	257232102	BS
Zm00001d033294	1	257869629	257874871	BS
Zm00001d033295	1	257899023	257916953	BS
Zm00001d033297	1	258038206	258048636	BC
Zm00001d033300	1	258063192	258065454	BS
Zm00001d033303	1	258164181	258177505	BS
Zm00001d033307	1	258331850	258336465	BS
Zm00001d033319	1	258878225	258879592	BS
Zm00001d033320	1	258889575	258891752	BS
Zm00001d033334	1	259330314	259335855	BS
Zm00001d033338	1	259497729	259504323	BS
Zm00001d033347	1	259828723	259831189	BS
Zm00001d033370	1	260837491	260857730	BS
Zm00001d033371	1	260861764	260871429	BC
Zm00001d033374	1	260971127	260971563	BS
Zm00001d033383	1	261132561	261138355	BS
Zm00001d033388	1	261266393	261273985	BS
Zm00001d033391	1	261539894	261541635	BS
Zm00001d033402	1	261930158	261931759	BS
Zm00001d033414	1	262412277	262419216	BS
Zm00001d033419	1	262565234	262566607	BS
Zm00001d033420	1	262569030	262571498	BS
Zm00001d033423	1	262653204	262655634	BS
Zm00001d033448	1	262998124	263004950	BS
Zm00001d033451	1	263011438	263016268	BS
Zm00001d033467	1	263510492	263518013	BS
Zm00001d033472	1	263622480	263627725	BS
Zm00001d033473	1	263677011	263682698	BS
Zm00001d033488	1	264051253	264054538	BS
Zm00001d033528	1	265772255	265790870	BS
Zm00001d033529	1	265791289	265806567	BS
Zm00001d033535	1	266247968	266251708	BR
Zm00001d033539	1	266418560	266421819	BS
Zm00001d033543	1	266535575	266537890	BS
Zm00001d033554	1	267003825	267007846	BS
Zm00001d033555	1	267028867	267032375	BS
Zm00001d033556	1	267103209	267108765	BS
Zm00001d033557	1	267117777	267124917	BS
Zm00001d033559	1	267205432	267207720	BS
Zm00001d033575	1	267540331	267545933	BS
Zm00001d033579	1	267648253	267654312	BS
Zm00001d033585	1	267905763	267909606	BS
Zm00001d033596	1	268074540	268077881	BS
Zm00001d033606	1	268494768	268498124	BS
Zm00001d033607	1	268503119	268505449	BS
Zm00001d033610	1	268575553	268577794	BS
Zm00001d033611	1	268584128	268588402	BS
Zm00001d033633	1	269322705	269325729	BS
Zm00001d033637	1	269339443	269340280	BS
Zm00001d033652	1	269683308	269688890	BS
Zm00001d033666	1	269989006	269992773	BS
Zm00001d033670	1	270255603	270259622	BS
Zm00001d033682	1	270986022	270996966	BS
Zm00001d033683	1	271130285	271131944	BS
Zm00001d033707	1	271815373	271818063	BS
Zm00001d033719	1	272190269	272192279	BC
Zm00001d033741	1	272606016	272615128	BS
Zm00001d033745	1	272677504	272681013	BS
Zm00001d033753	1	272915845	272919834	BS
Zm00001d033767	1	273087150	273089867	BR
Zm00001d033794	1	273839162	273844647	BS
Zm00001d033797	1	274041148	274045067	BS
Zm00001d033798	1	274055413	274062244	BS
Zm00001d033799	1	274078396	274085766	BS
Zm00001d033800	1	274110064	274115179	BS
Zm00001d033817	1	274655817	274685594	BS
Zm00001d033830	1	275160005	275165400	BS
Zm00001d033837	1	275418563	275424220	BS
Zm00001d033839	1	275426786	275431066	BS
Zm00001d033843	1	275587871	275609679	BS
Zm00001d033846	1	275610675	275610975	BS
Zm00001d033847	1	275685214	275689769	BS
Zm00001d033850	1	275839809	275847427	BC
Zm00001d033866	1	276738049	276755133	BS
Zm00001d033872	1	276987080	276989761	BS
Zm00001d033873	1	277023033	277026661	BS
Zm00001d033882	1	277350358	277350965	BS
Zm00001d033887	1	277539446	277541502	BS
Zm00001d033896	1	277726511	277729830	BR
Zm00001d033898	1	277881878	277892452	BS
Zm00001d033917	1	278529541	278532916	BS
Zm00001d033931	1	278821297	278825118	BR
Zm00001d033941	1	279275947	279278883	BS
Zm00001d033966	1	279837247	279838126	BS
Zm00001d033976	1	279923056	279925806	BS
Zm00001d033983	1	280118431	280122114	BS
Zm00001d033985	1	280282916	280285382	BS
Zm00001d033986	1	280286079	280289975	BS
Zm00001d034015	1	281226727	281232212	BC
Zm00001d034017	1	281247256	281250037	BS
Zm00001d034018	1	281251738	281283764	BS
Zm00001d034022	1	281348542	281351127	BC
Zm00001d034023	1	281352577	281356965	BR
Zm00001d034032	1	281626477	281630659	BS
Zm00001d034034	1	281753765	281760644	BR
Zm00001d034037	1	281975585	281977146	BS
Zm00001d034039	1	282003388	282005745	BS
Zm00001d034059	1	282747830	282749777	BS
Zm00001d034066	1	283054693	283059073	BS
Zm00001d034072	1	283163310	283164753	BS
Zm00001d034080	1	283562216	283579999	BS
Zm00001d034103	1	284052292	284053326	BS
Zm00001d034104	1	284067664	284068684	BS
Zm00001d034129	1	284692620	284695285	BC
Zm00001d034161	1	285417446	285425538	BS
Zm00001d034166	1	285629980	285647284	BS
Zm00001d034172	1	285664114	285665964	BS
Zm00001d034175	1	285707106	285709046	BS
Zm00001d034179	1	285811144	285811498	BS
Zm00001d034183	1	285934741	285938541	BS
Zm00001d034186	1	285956185	285957745	BS
Zm00001d034188	1	286077536	286080394	BS
Zm00001d034189	1	286080949	286082217	BS
Zm00001d034192	1	286208840	286210899	BS
Zm00001d034194	1	286263994	286267822	BS
Zm00001d034218	1	286998065	287000890	BS
Zm00001d034221	1	287023470	287024778	BS
Zm00001d034223	1	287064656	287066369	BS
Zm00001d034237	1	287533481	287537732	BS
Zm00001d034241	1	287663867	287667586	BS
Zm00001d034249	1	287873414	287878123	BS
Zm00001d034250	1	287916629	287921036	BS
Zm00001d034255	1	288030584	288033778	BS
Zm00001d034256	1	288168989	288176921	BS
Zm00001d034257	1	288176999	288179853	BS
Zm00001d034298	1	288721310	288725239	BR
Zm00001d034313	1	288967921	288970494	BS
Zm00001d034317	1	289102197	289104722	BS
Zm00001d034324	1	289238686	289240063	BS
Zm00001d034338	1	290204342	290207367	BS
Zm00001d034341	1	290244339	290248219	BS
Zm00001d034343	1	290260178	290264937	BS
Zm00001d034350	1	290344742	290354306	BS
Zm00001d034361	1	290780825	290793772	BS
Zm00001d034368	1	291055448	291058538	BS
Zm00001d034373	1	291111821	291114965	BS
Zm00001d034382	1	291401831	291403841	BS
Zm00001d034388	1	291662838	291670088	BC
Zm00001d034404	1	292037125	292041508	BC
Zm00001d034405	1	292041508	292045751	BS
Zm00001d034406	1	292049249	292053087	BS
Zm00001d034418	1	292463720	292464302	BS
Zm00001d034420	1	292477032	292483300	BC
Zm00001d034422	1	292520814	292523078	BS
Zm00001d034423	1	292612408	292617099	BS
Zm00001d034427	1	292764824	292765994	BC
Zm00001d034432	1	292893096	292904934	BS
Zm00001d034440	1	293008178	293011116	BS
Zm00001d034444	1	293191446	293193641	BS
Zm00001d034455	1	293445010	293448326	BS
Zm00001d034457	1	293562778	293567510	BS
Zm00001d034479	1	294118391	294119816	BS
Zm00001d034480	1	294122556	294127795	BR
Zm00001d034509	1	294981880	294987978	BS
Zm00001d034510	1	294991246	295014639	BS
Zm00001d034513	1	295272474	295274995	BS
Zm00001d034520	1	295606656	295609284	BS
Zm00001d034522	1	295612798	295617698	BS
Zm00001d034523	1	295617954	295620748	BS
Zm00001d034528	1	295707224	295710471	BS
Zm00001d034532	1	295767867	295772497	BC
Zm00001d034541	1	295914258	295916268	BS
Zm00001d034547	1	295996847	295998888	BS
Zm00001d034550	1	296028285	296030453	BS
Zm00001d034553	1	296072135	296078144	BS
Zm00001d034558	1	296303848	296305238	BS
Zm00001d034565	1	296464260	296472088	BS
Zm00001d034577	1	296865347	296871683	BS
Zm00001d034586	1	297171527	297188267	BS
Zm00001d034591	1	297382216	297386554	BS
Zm00001d034598	1	297473676	297474069	BS
Zm00001d034600	1	297593231	297596522	BS
Zm00001d034601	1	297601945	297603764	BS
Zm00001d034613	1	297851787	297852537	BS
Zm00001d034615	1	297858444	297859673	BS
Zm00001d034617	1	297877085	297882893	BS
Zm00001d034621	1	298057973	298062686	BS
Zm00001d034624	1	298189986	298238898	BS
Zm00001d034628	1	298412337	298414927	BS
Zm00001d034633	1	298548892	298572907	BS
Zm00001d034634	1	298573877	298575017	BS
Zm00001d034635	1	298580971	298582430	BC
Zm00001d034638	1	298677158	298680740	BS
Zm00001d034640	1	298682826	298693357	BS
Zm00001d034644	1	298705538	298708107	BS
Zm00001d034649	1	298761457	298764905	BS
Zm00001d034668	1	299311423	299313518	BR
Zm00001d034670	1	299438170	299441658	BS
Zm00001d034673	1	299503735	299505297	BS
Zm00001d034675	1	299603374	299608703	BS
Zm00001d034680	1	299646949	299647240	BS
Zm00001d034682	1	299670182	299673346	BS
Zm00001d034717	1	300607638	300610410	BS
Zm00001d034725	1	300790093	300803516	BS
Zm00001d034732	1	300946908	300949101	BS
Zm00001d034733	1	300954124	300961062	BS
Zm00001d034736	1	300979515	300987458	BC
Zm00001d034738	1	300991817	300995223	BS
Zm00001d034739	1	301037531	301040854	BS
Zm00001d034740	1	301042430	301052478	BS
Zm00001d034745	1	301133344	301134292	BS
Zm00001d034751	1	301300999	301302433	BS
Zm00001d034763	1	301648440	301649091	BS
Zm00001d034764	1	301652252	301663297	BS
Zm00001d034768	1	301674704	301677768	BS
Zm00001d034772	1	301737378	301745945	BC
Zm00001d034773	1	301813400	301817696	BC
Zm00001d034790	1	302359165	302360795	BR
Zm00001d034814	1	302796291	302800087	BS
Zm00001d034817	1	302864304	302869515	BS
Zm00001d034824	1	303002513	303005849	BS
Zm00001d034826	1	303088439	303107650	BS
Zm00001d034828	1	303240119	303243318	BR
Zm00001d034829	1	303243569	303245421	BS
Zm00001d034838	1	303465802	303469125	BS
Zm00001d034839	1	303573711	303576362	BS
Zm00001d034852	1	303812820	303814256	BS
Zm00001d034853	1	303814427	303823171	BS
Zm00001d034855	1	303826077	303828317	BS
Zm00001d034857	1	303909142	303913644	BS
Zm00001d034859	1	303989633	303999266	BS
Zm00001d034865	1	304197046	304201731	BS
Zm00001d034866	1	304245990	304249075	BS
Zm00001d034867	1	304250017	304253134	BS
Zm00001d034872	1	304416010	304432351	BS
Zm00001d034875	1	304506319	304508029	BC
Zm00001d034879	1	304583079	304585959	BS
Zm00001d034884	1	304663939	304664545	BS
Zm00001d034885	1	304665326	304670409	BS
Zm00001d034887	1	304719958	304724455	BS
Zm00001d034894	1	304956315	304965176	BS
Zm00001d034897	1	305016971	305017895	BS
Zm00001d034898	1	305074530	305075830	BS
Zm00001d034900	1	305107083	305114359	BS
Zm00001d034901	1	305155509	305156325	BS
Zm00001d034917	1	305581368	305583763	BS
Zm00001d034918	1	305584148	305593344	BS
Zm00001d034941	1	306278602	306290988	BR
Zm00001d001767	2	259077	260187	BS
Zm00001d001770	2	432593	437077	BS
Zm00001d001780	2	709268	717277	BS
Zm00001d001788	2	935638	948444	BS
Zm00001d001797	2	1064874	1074378	BS
Zm00001d001799	2	1084434	1086981	BS
Zm00001d001802	2	1193992	1196785	BS
Zm00001d001803	2	1245473	1250143	BS
Zm00001d001804	2	1251627	1257162	BS
Zm00001d001806	2	1258168	1262749	BS
Zm00001d001807	2	1263984	1266617	BS
Zm00001d001809	2	1294931	1314979	BS
Zm00001d001812	2	1341010	1342402	BR
Zm00001d001813	2	1413568	1415916	BS
Zm00001d001820	2	1439870	1441447	BR
Zm00001d001846	2	1767079	1772657	BS
Zm00001d001848	2	1811146	1839106	BS
Zm00001d001856	2	1967640	1971284	BS
Zm00001d001869	2	2113705	2114950	BS
Zm00001d001879	2	2248002	2256074	BS
Zm00001d001883	2	2344924	2348541	BS
Zm00001d001895	2	2500956	2506732	BS
Zm00001d001898	2	2553343	2559999	BS
Zm00001d001900	2	2562959	2566600	BS
Zm00001d001908	2	2689184	2697141	BS
Zm00001d001911	2	2790303	2791259	BS
Zm00001d001913	2	2799860	2803017	BS
Zm00001d001929	2	3079741	3089142	BS
Zm00001d001940	2	3197993	3200378	BS
Zm00001d001941	2	3201230	3204850	BR
Zm00001d001946	2	3397866	3402119	BS
Zm00001d001951	2	3423830	3424283	BS
Zm00001d001962	2	3572226	3587792	BS
Zm00001d001966	2	3608158	3611883	BR
Zm00001d001967	2	3611982	3617038	BS
Zm00001d001979	2	3824106	3826568	BS
Zm00001d001984	2	3952211	3954752	BS
Zm00001d001987	2	3958779	3962322	BS
Zm00001d001988	2	4000535	4005122	BS
Zm00001d002000	2	4150292	4154404	BS
Zm00001d002004	2	4177226	4180187	BS
Zm00001d002006	2	4277522	4284581	BS
Zm00001d002024	2	4593402	4606170	BS
Zm00001d002025	2	4628844	4634985	BS
Zm00001d002028	2	4663112	4666196	BS
Zm00001d002029	2	4666310	4670063	BS
Zm00001d002036	2	4846236	4851797	BS
Zm00001d002051	2	5013825	5016702	BR
Zm00001d002053	2	5032025	5036327	BS
Zm00001d002065	2	5233169	5237006	BR
Zm00001d002075	2	5456238	5459958	BS
Zm00001d002079	2	5505053	5505812	BS
Zm00001d002085	2	5765100	5768935	BS
Zm00001d002086	2	5771335	5775212	BS
Zm00001d002087	2	5777234	5781446	BS
Zm00001d002089	2	5787175	5800531	BS
Zm00001d002094	2	5872427	5873039	BS
Zm00001d002097	2	5954840	5956025	BS
Zm00001d002104	2	5993671	5998425	BR
Zm00001d002105	2	6001995	6002805	BS
Zm00001d002115	2	6097421	6101496	BS
Zm00001d002119	2	6125332	6132308	BC
Zm00001d002122	2	6150634	6155146	BS
Zm00001d002126	2	6309155	6311132	BS
Zm00001d002129	2	6412908	6421954	BS
Zm00001d002130	2	6422179	6424987	BS
Zm00001d002131	2	6428321	6429743	BC
Zm00001d002137	2	6508337	6509353	BS
Zm00001d002141	2	6563942	6574240	BS
Zm00001d002143	2	6636876	6642835	BS
Zm00001d002145	2	6741570	6747368	BS
Zm00001d002148	2	6814315	6818482	BS
Zm00001d002156	2	6878315	6881153	BS
Zm00001d002163	2	6959895	6965024	BS
Zm00001d002166	2	7053613	7066223	BS
Zm00001d002169	2	7094302	7100353	BS
Zm00001d002174	2	7239861	7249041	BS
Zm00001d002186	2	7609521	7614852	BS
Zm00001d002190	2	7649643	7654759	BS
Zm00001d002192	2	7733219	7735393	BS
Zm00001d002193	2	7733257	7735211	BS
Zm00001d002252	2	8982466	8987139	BS
Zm00001d002253	2	8988851	8989265	BS
Zm00001d002258	2	9081346	9084382	BR
Zm00001d002261	2	9094316	9098515	BS
Zm00001d002275	2	9302716	9316367	BS
Zm00001d002282	2	9498176	9500738	BS
Zm00001d002284	2	9548789	9551959	BS
Zm00001d002301	2	9772238	9773464	BS
Zm00001d002307	2	10000200	10001504	BS
Zm00001d002315	2	10153306	10157551	BS
Zm00001d002316	2	10157519	10164911	BS
Zm00001d002325	2	10315846	10324930	BS
Zm00001d002326	2	10330317	10335434	BS
Zm00001d002338	2	10590636	10594877	BS
Zm00001d002342	2	10613064	10616088	BS
Zm00001d002345	2	10635911	10638275	BS
Zm00001d002347	2	10657876	10658439	BS
Zm00001d002349	2	10674197	10679341	BS
Zm00001d002350	2	10686292	10689881	BS
Zm00001d002351	2	10715683	10724692	BS
Zm00001d002362	2	10896917	10901679	BS
Zm00001d002385	2	11636550	11638732	BS
Zm00001d002386	2	11639147	11646440	BS
Zm00001d002390	2	11665353	11689105	BS
Zm00001d002392	2	11811592	11814809	BS
Zm00001d002395	2	11863803	11866661	BC
Zm00001d002396	2	11915377	11934643	BS
Zm00001d002403	2	12026822	12027955	BS
Zm00001d002406	2	12054989	12056540	BS
Zm00001d002408	2	12112261	12114644	BS
Zm00001d002410	2	12121540	12122951	BC
Zm00001d002416	2	12274891	12277870	BS
Zm00001d002422	2	12314864	12318602	BS
Zm00001d002426	2	12406435	12411685	BS
Zm00001d002428	2	12420570	12421886	BS
Zm00001d002450	2	12952259	12954772	BS
Zm00001d002451	2	12958511	12961105	BC
Zm00001d002462	2	13293935	13307750	BS
Zm00001d002478	2	13595707	13602314	BS
Zm00001d002481	2	13628847	13633113	BS
Zm00001d002496	2	14014924	14016528	BS
Zm00001d002499	2	14086378	14100162	BS
Zm00001d002503	2	14159121	14168043	BS
Zm00001d002511	2	14409917	14417121	BS
Zm00001d002514	2	14444750	14447285	BS
Zm00001d002519	2	14661461	14662655	BS
Zm00001d002535	2	14920047	14920569	BS
Zm00001d002556	2	15314975	15315305	BS
Zm00001d002558	2	15317802	15318606	BS
Zm00001d002580	2	15969357	15979838	BS
Zm00001d002585	2	16083701	16098502	BS
Zm00001d002593	2	16317431	16320079	BS
Zm00001d002595	2	16390037	16394413	BC
Zm00001d002610	2	16708567	16710668	BS
Zm00001d002614	2	16769958	16777172	BR
Zm00001d002615	2	16782262	16790203	BS
Zm00001d002630	2	17337399	17339739	BS
Zm00001d002650	2	18176300	18185185	BS
Zm00001d002654	2	18312494	18320006	BS
Zm00001d002659	2	18564411	18572241	BS
Zm00001d002676	2	19014787	19019381	BS
Zm00001d002677	2	19020749	19022675	BS
Zm00001d002690	2	19342469	19344477	BS
Zm00001d002695	2	19448222	19453968	BS
Zm00001d002705	2	19814236	19820680	BS
Zm00001d002713	2	20013196	20016905	BS
Zm00001d002733	2	20711227	20711941	BS
Zm00001d002754	2	21690128	21691754	BS
Zm00001d002762	2	21962708	21963548	BS
Zm00001d002770	2	22115027	22130846	BS
Zm00001d002773	2	22213489	22214805	BS
Zm00001d002774	2	22245608	22246070	BC
Zm00001d002775	2	22293996	22297250	BR
Zm00001d002789	2	22698602	22700750	BS
Zm00001d002791	2	22779784	22793547	BS
Zm00001d002798	2	22943319	22943949	BS
Zm00001d002799	2	22972433	22973879	BS
Zm00001d002801	2	23082801	23086615	BS
Zm00001d002806	2	23197619	23201256	BS
Zm00001d002811	2	23362232	23364607	BS
Zm00001d002815	2	23483485	23484612	BS
Zm00001d002822	2	23764186	23768501	BS
Zm00001d002833	2	24243406	24244918	BS
Zm00001d002834	2	24246749	24247433	BS
Zm00001d002835	2	24248331	24253472	BS
Zm00001d002836	2	24258447	24264660	BS
Zm00001d002899	2	26144894	26145908	BS
Zm00001d002939	2	27520571	27523950	BS
Zm00001d002941	2	27635317	27638176	BS
Zm00001d002943	2	27769844	27779192	BS
Zm00001d002956	2	28085002	28089074	BS
Zm00001d002960	2	28153169	28153838	BS
Zm00001d002961	2	28154593	28157878	BS
Zm00001d002962	2	28204144	28226242	BS
Zm00001d003002	2	29217387	29229681	BS
Zm00001d003003	2	29237927	29238593	BS
Zm00001d003025	2	29747762	29749475	BS
Zm00001d003031	2	29817832	29830611	BS
Zm00001d003034	2	30048388	30052767	BS
Zm00001d003035	2	30053281	30054643	BS
Zm00001d003038	2	30071278	30073794	BS
Zm00001d003044	2	30142616	30148922	BS
Zm00001d003058	2	30708046	30711219	BS
Zm00001d003059	2	30712432	30716196	BS
Zm00001d003062	2	30966714	30969433	BS
Zm00001d003066	2	31034005	31038692	BS
Zm00001d003071	2	31121752	31124408	BS
Zm00001d003085	2	31707030	31709757	BS
Zm00001d003086	2	31747660	31753661	BS
Zm00001d003088	2	31840047	31841648	BS
Zm00001d003089	2	31848131	31854253	BS
Zm00001d003102	2	32088957	32090373	BS
Zm00001d003108	2	32464009	32470101	BS
Zm00001d003112	2	32662029	32670568	BS
Zm00001d003129	2	33327792	33333386	BS
Zm00001d003140	2	33434809	33437031	BS
Zm00001d003149	2	33778156	33782681	BS
Zm00001d003157	2	33981492	33984783	BC
Zm00001d003179	2	34710390	34713775	BS
Zm00001d003180	2	34882972	34887627	BS
Zm00001d003181	2	34889629	34892415	BS
Zm00001d003187	2	35035257	35037644	BS
Zm00001d003190	2	35066061	35067313	BS
Zm00001d003247	2	37815901	37818424	BS
Zm00001d003252	2	37956893	37965162	BS
Zm00001d003265	2	38342884	38347402	BC
Zm00001d003271	2	38437218	38439671	BS
Zm00001d003304	2	39497246	39499853	BS
Zm00001d003309	2	39693110	39700373	BS
Zm00001d003328	2	40259438	40260926	BS
Zm00001d003334	2	40564801	40567943	BS
Zm00001d003352	2	41240620	41247759	BS
Zm00001d003356	2	41420699	41432968	BS
Zm00001d003401	2	43088492	43092367	BS
Zm00001d003404	2	43285524	43287246	BS
Zm00001d003414	2	43705184	43706945	BS
Zm00001d003415	2	43716789	43719931	BS
Zm00001d003422	2	43834578	43837696	BS
Zm00001d003429	2	44100340	44102181	BC
Zm00001d003457	2	44953547	44954798	BS
Zm00001d003459	2	45018394	45021399	BS
Zm00001d003464	2	45202979	45209348	BR
Zm00001d003470	2	45281415	45286675	BC
Zm00001d003472	2	45337669	45341752	BS
Zm00001d003497	2	46058113	46059373	BS
Zm00001d003502	2	46156329	46162045	BS
Zm00001d003533	2	47105186	47109372	BS
Zm00001d003559	2	48066762	48071352	BC
Zm00001d003584	2	49052847	49056045	BS
Zm00001d003590	2	49123837	49128914	BS
Zm00001d003593	2	49227069	49227546	BS
Zm00001d003598	2	49332906	49336119	BS
Zm00001d003601	2	49476572	49482029	BS
Zm00001d003603	2	49591582	49595579	BS
Zm00001d003607	2	49876646	49878832	BS
Zm00001d003612	2	50120975	50124154	BS
Zm00001d003613	2	50128294	50141133	BR
Zm00001d003616	2	50474546	50483901	BS
Zm00001d003620	2	50644874	50649408	BS
Zm00001d003621	2	50696419	50706825	BS
Zm00001d003632	2	51106488	51111751	BR
Zm00001d003638	2	51302559	51304927	BS
Zm00001d003653	2	52010118	52013231	BS
Zm00001d003655	2	52478307	52539167	BS
Zm00001d003658	2	52836038	52839059	BS
Zm00001d003659	2	52839412	52844416	BS
Zm00001d003670	2	53322466	53329733	BS
Zm00001d003709	2	55723781	55724426	BS
Zm00001d003710	2	55847267	55852437	BS
Zm00001d003712	2	55894818	55896267	BC
Zm00001d003715	2	56141055	56143346	BS
Zm00001d003729	2	56645454	56647672	BS
Zm00001d003742	2	56993828	56999447	BS
Zm00001d003751	2	57534252	57535567	BS
Zm00001d003756	2	57732692	57733740	BC
Zm00001d003757	2	57740875	57741842	BC
Zm00001d003767	2	58173747	58174987	BR
Zm00001d003770	2	58263411	58265197	BS
Zm00001d003784	2	59226303	59229740	BS
Zm00001d003785	2	59311671	59314891	BS
Zm00001d003790	2	59388765	59389914	BS
Zm00001d003791	2	59470931	59473694	BS
Zm00001d003793	2	59492105	59495512	BS
Zm00001d003797	2	59723084	59723552	BS
Zm00001d003817	2	60752442	60763179	BC
Zm00001d003833	2	61457811	61460435	BC
Zm00001d003841	2	61914405	61915837	BS
Zm00001d003846	2	61944272	61948903	BS
Zm00001d003848	2	62255455	62263760	BC
Zm00001d003850	2	62448254	62449800	BS
Zm00001d003851	2	62503424	62507705	BS
Zm00001d003855	2	62855301	62860552	BS
Zm00001d003857	2	63033368	63037024	BS
Zm00001d003861	2	63431222	63436171	BS
Zm00001d003865	2	63887373	63888748	BS
Zm00001d003866	2	63973911	63976292	BC
Zm00001d003867	2	64011724	64013387	BR
Zm00001d003879	2	64586566	64598584	BR
Zm00001d003889	2	65457794	65460979	BS
Zm00001d003895	2	65735274	65739011	BC
Zm00001d003902	2	66394924	66403430	BS
Zm00001d003928	2	69381747	69387439	BS
Zm00001d003945	2	71037397	71040700	BS
Zm00001d003948	2	71573369	71575580	BS
Zm00001d003957	2	72199247	72202030	BS
Zm00001d003993	2	74154074	74155773	BS
Zm00001d003994	2	74388930	74393436	BS
Zm00001d004052	2	79610944	79613138	BS
Zm00001d004099	2	82708336	82715538	BS
Zm00001d004123	2	84344352	84356520	BS
Zm00001d004136	2	85695275	85704125	BS
Zm00001d004139	2	85783947	85803502	BS
Zm00001d004140	2	86026384	86044778	BS
Zm00001d004152	2	86802375	86814508	BS
Zm00001d004153	2	86910136	86914927	BS
Zm00001d004176	2	89300457	89300971	BS
Zm00001d004190	2	90080588	90083187	BS
Zm00001d004193	2	90154651	90161111	BS
Zm00001d004198	2	91038188	91040615	BS
Zm00001d004342	2	105058416	105061020	BC
Zm00001d004343	2	105200916	105204490	BR
Zm00001d004344	2	105273285	105274644	BS
Zm00001d004375	2	107040784	107042488	BS
Zm00001d004382	2	107685830	107687488	BS
Zm00001d004386	2	107913434	107917205	BS
Zm00001d004400	2	109230346	109237741	BS
Zm00001d004460	2	113301630	113309379	BS
Zm00001d004463	2	113526921	113567649	BS
Zm00001d004469	2	113923133	113924264	BS
Zm00001d004472	2	114012779	114016467	BS
Zm00001d004475	2	114337605	114338363	BS
Zm00001d004480	2	114516176	114517353	BS
Zm00001d004482	2	114558261	114558645	BS
Zm00001d004495	2	115167980	115170867	BS
Zm00001d004510	2	115887564	115891106	BS
Zm00001d004519	2	116319361	116320710	BS
Zm00001d004523	2	116567248	116568460	BS
Zm00001d004543	2	117221420	117225649	BR
Zm00001d004545	2	117226281	117229328	BS
Zm00001d004546	2	117280217	117282818	BS
Zm00001d004586	2	120064674	120068672	BS
Zm00001d004591	2	120678263	120682358	BS
Zm00001d004621	2	122476412	122478624	BS
Zm00001d004639	2	124625289	124626984	BS
Zm00001d004640	2	124660878	124683534	BS
Zm00001d004664	2	127649756	127651304	BS
Zm00001d004669	2	128628425	128652133	BS
Zm00001d004689	2	131242392	131243911	BS
Zm00001d004702	2	132209574	132244262	BS
Zm00001d004716	2	133451626	133457602	BS
Zm00001d004723	2	133865927	133868734	BS
Zm00001d004731	2	134453743	134457995	BS
Zm00001d004734	2	134686451	134689699	BS
Zm00001d004737	2	134905660	134916730	BS
Zm00001d004740	2	135147703	135154431	BS
Zm00001d004772	2	138161044	138168957	BS
Zm00001d004782	2	138884629	138899209	BS
Zm00001d004804	2	140341973	140345724	BS
Zm00001d004810	2	140744017	140750309	BS
Zm00001d004814	2	140902295	140903771	BS
Zm00001d004837	2	142729513	142739676	BS
Zm00001d004875	2	145683677	145688881	BS
Zm00001d004881	2	146206361	146207063	BS
Zm00001d004885	2	146496348	146501430	BS
Zm00001d004903	2	147882114	147883489	BS
Zm00001d004912	2	148091272	148143354	BS
Zm00001d004916	2	148560205	148564300	BS
Zm00001d004921	2	148710173	148711618	BS
Zm00001d004930	2	149275451	149278598	BS
Zm00001d004936	2	149585938	149589630	BS
Zm00001d004956	2	150578239	150597318	BS
Zm00001d004957	2	150613844	150616281	BC
Zm00001d004977	2	151850326	151853942	BS
Zm00001d005002	2	153238643	153242689	BS
Zm00001d005004	2	153295094	153299657	BS
Zm00001d005013	2	153755347	153769526	BS
Zm00001d005015	2	153783161	153787082	BS
Zm00001d005029	2	154743077	154746493	BS
Zm00001d005071	2	157220797	157223456	BS
Zm00001d005092	2	157946198	157950863	BC
Zm00001d005094	2	158026679	158029187	BC
Zm00001d005100	2	158142365	158156919	BS
Zm00001d005106	2	158478751	158485915	BS
Zm00001d005108	2	158564426	158572132	BS
Zm00001d005110	2	158575158	158586743	BS
Zm00001d005114	2	159058948	159063855	BS
Zm00001d005149	2	161142291	161146791	BS
Zm00001d005170	2	162191710	162197329	BS
Zm00001d005193	2	163079619	163082144	BC
Zm00001d005231	2	164761160	164765303	BS
Zm00001d005240	2	165391565	165398971	BS
Zm00001d005241	2	165407123	165415539	BS
Zm00001d005282	2	167648138	167649312	BS
Zm00001d005298	2	168386229	168389148	BS
Zm00001d005324	2	169619008	169623924	BS
Zm00001d005325	2	169619390	169620743	BS
Zm00001d005328	2	169705295	169710634	BS
Zm00001d005334	2	169838653	169842673	BS
Zm00001d005394	2	172200288	172201842	BS
Zm00001d005396	2	172253191	172255990	BS
Zm00001d005441	2	174328387	174333623	BS
Zm00001d005442	2	174337142	174340895	BS
Zm00001d005454	2	174826098	174827859	BC
Zm00001d005489	2	175795126	175802848	BS
Zm00001d005501	2	176332666	176339738	BS
Zm00001d005503	2	176562852	176567171	BS
Zm00001d005513	2	176946883	176956922	BS
Zm00001d005542	2	178096527	178100358	BS
Zm00001d005546	2	178195809	178206466	BS
Zm00001d005547	2	178261461	178270758	BS
Zm00001d005554	2	178299636	178303185	BS
Zm00001d005558	2	178429164	178436518	BS
Zm00001d005570	2	178765357	178768491	BS
Zm00001d005607	2	180548101	180551841	BS
Zm00001d005671	2	182856427	182859197	BS
Zm00001d005675	2	183064273	183068668	BS
Zm00001d005680	2	183167298	183168666	BS
Zm00001d005684	2	183288689	183291321	BS
Zm00001d005736	2	185226461	185236893	BS
Zm00001d005745	2	185838860	185840883	BS
Zm00001d005858	2	190973607	190979528	BS
Zm00001d005873	2	191372097	191374009	BS
Zm00001d005894	2	192024816	192028922	BS
Zm00001d005895	2	192049715	192050012	BS
Zm00001d005912	2	192531479	192536267	BS
Zm00001d005920	2	192762348	192766625	BS
Zm00001d005923	2	192920443	192921478	BS
Zm00001d005925	2	192991653	192996971	BS
Zm00001d005940	2	193447337	193448411	BS
Zm00001d005945	2	193506564	193507005	BS
Zm00001d005958	2	193814483	193820330	BS
Zm00001d005959	2	193820449	193821676	BS
Zm00001d005989	2	194858081	194858342	BS
Zm00001d006002	2	195072052	195073262	BS
Zm00001d006028	2	195579799	195583642	BS
Zm00001d006029	2	195679939	195680353	BS
Zm00001d006034	2	195820133	195824384	BS
Zm00001d006035	2	195823209	195823656	BS
Zm00001d006049	2	196549580	196558567	BS
Zm00001d006051	2	196572119	196575594	BS
Zm00001d006057	2	196697373	196700761	BC
Zm00001d006059	2	196801413	196802728	BS
Zm00001d006064	2	197103691	197105520	BS
Zm00001d006065	2	197131271	197133841	BS
Zm00001d006071	2	197417496	197420294	BS
Zm00001d006079	2	197544667	197551476	BS
Zm00001d006080	2	197575105	197579019	BS
Zm00001d006102	2	198166080	198172199	BS
Zm00001d006106	2	198198554	198200085	BS
Zm00001d006112	2	198703509	198708598	BS
Zm00001d006130	2	199406736	199412468	BS
Zm00001d006142	2	199695210	199699168	BS
Zm00001d006143	2	199701465	199706707	BR
Zm00001d006149	2	199738944	199739985	BS
Zm00001d006160	2	200081379	200085900	BS
Zm00001d006162	2	200196708	200220177	BS
Zm00001d006166	2	200272552	200276422	BS
Zm00001d006195	2	201274831	201276496	BS
Zm00001d006199	2	201505640	201507497	BS
Zm00001d006204	2	201767593	201770825	BC
Zm00001d006205	2	201773190	201776998	BS
Zm00001d006211	2	201912794	201914678	BS
Zm00001d006213	2	201970911	201971385	BS
Zm00001d006214	2	201993606	202010674	BS
Zm00001d006220	2	202182422	202186723	BS
Zm00001d006221	2	202188329	202192176	BS
Zm00001d006238	2	202615727	202622663	BS
Zm00001d006246	2	202741785	202747195	BS
Zm00001d006251	2	202849063	202852007	BS
Zm00001d006267	2	203274962	203284292	BS
Zm00001d006270	2	203313531	203322278	BS
Zm00001d006274	2	203395419	203402757	BS
Zm00001d006277	2	203403245	203403638	BS
Zm00001d006278	2	203403255	203403672	BS
Zm00001d006283	2	203490870	203491346	BS
Zm00001d006287	2	203642767	203644284	BS
Zm00001d006311	2	204256541	204260847	BS
Zm00001d006328	2	204816151	204820265	BS
Zm00001d006329	2	204888453	204889753	BR
Zm00001d006336	2	204951628	204962354	BS
Zm00001d006340	2	205015687	205019006	BR
Zm00001d006342	2	205070818	205077078	BS
Zm00001d006343	2	205076860	205080041	BS
Zm00001d006347	2	205253493	205257434	BS
Zm00001d006354	2	205440509	205444726	BS
Zm00001d006358	2	205687910	205689836	BS
Zm00001d006361	2	205704419	205705283	BS
Zm00001d006370	2	205959668	205971341	BS
Zm00001d006408	2	206925693	206933192	BS
Zm00001d006415	2	207275184	207284943	BS
Zm00001d006438	2	208170853	208196792	BS
Zm00001d006446	2	208457126	208458693	BS
Zm00001d006453	2	208705754	208713297	BS
Zm00001d006454	2	208726722	208733569	BS
Zm00001d006455	2	208748328	208752777	BS
Zm00001d006460	2	208880306	208885292	BS
Zm00001d006461	2	208886175	208891521	BS
Zm00001d006463	2	208994100	208995156	BS
Zm00001d006473	2	209331975	209336013	BS
Zm00001d006474	2	209341867	209344124	BS
Zm00001d006480	2	209642695	209648667	BS
Zm00001d006488	2	209759335	209765334	BC
Zm00001d006494	2	209827246	209830427	BS
Zm00001d006502	2	210092165	210095107	BS
Zm00001d006504	2	210098887	210106998	BS
Zm00001d006508	2	210172902	210177759	BS
Zm00001d006510	2	210201605	210203602	BS
Zm00001d006520	2	210399297	210402238	BS
Zm00001d006521	2	210455426	210458297	BS
Zm00001d006525	2	210497850	210499212	BS
Zm00001d006533	2	210585364	210596007	BS
Zm00001d006540	2	210704727	210705781	BS
Zm00001d006547	2	210775107	210776396	BS
Zm00001d006551	2	210843271	210854196	BS
Zm00001d006555	2	210897099	210897660	BS
Zm00001d006580	2	211461265	211469864	BS
Zm00001d006587	2	211693319	211694733	BS
Zm00001d006588	2	211696637	211701283	BS
Zm00001d006597	2	211806184	211818682	BS
Zm00001d006610	2	212551622	212557386	BS
Zm00001d006612	2	212559035	212559383	BS
Zm00001d006623	2	212787427	212788423	BC
Zm00001d006624	2	212791667	212793897	BS
Zm00001d006625	2	212793566	212799909	BS
Zm00001d006626	2	212800973	212802361	BC
Zm00001d006628	2	212884831	212891787	BS
Zm00001d006638	2	213100781	213104544	BS
Zm00001d006640	2	213253595	213258122	BS
Zm00001d006645	2	213336144	213343661	BS
Zm00001d006651	2	213473848	213477743	BS
Zm00001d006663	2	213805343	213811979	BS
Zm00001d006670	2	213904732	213908168	BS
Zm00001d006676	2	214080796	214084763	BS
Zm00001d006678	2	214097372	214099059	BS
Zm00001d006679	2	214112549	214117471	BS
Zm00001d006680	2	214127130	214130597	BS
Zm00001d006681	2	214205143	214217344	BS
Zm00001d006682	2	214231998	214235313	BS
Zm00001d006683	2	214238547	214240310	BS
Zm00001d006684	2	214241633	214255713	BS
Zm00001d006688	2	214472463	214474594	BS
Zm00001d006697	2	214535456	214537722	BS
Zm00001d006699	2	214602480	214605127	BC
Zm00001d006700	2	214673599	214677670	BS
Zm00001d006702	2	214685548	214691851	BS
Zm00001d006704	2	214784264	214791106	BS
Zm00001d006705	2	214797522	214800816	BS
Zm00001d006714	2	215023175	215029253	BS
Zm00001d006717	2	215049467	215062063	BS
Zm00001d006756	2	215978476	215979001	BS
Zm00001d006760	2	216127453	216130302	BC
Zm00001d006774	2	216395009	216395798	BS
Zm00001d006776	2	216440946	216443099	BS
Zm00001d006777	2	216441174	216443099	BS
Zm00001d006778	2	216443682	216448352	BS
Zm00001d006779	2	216462632	216467303	BS
Zm00001d006780	2	216491787	216503386	BS
Zm00001d006790	2	216755231	216764301	BR
Zm00001d006798	2	216935089	216965652	BS
Zm00001d006808	2	217126444	217129999	BS
Zm00001d006815	2	217206391	217206862	BS
Zm00001d006822	2	217284795	217286250	BS
Zm00001d006828	2	217457355	217462858	BS
Zm00001d006833	2	217560124	217561830	BS
Zm00001d006834	2	217589643	217595800	BS
Zm00001d006835	2	217595881	217600202	BS
Zm00001d006866	2	218206667	218211567	BS
Zm00001d006871	2	218309397	218312057	BS
Zm00001d006875	2	218327504	218332462	BS
Zm00001d006878	2	218402337	218402930	BS
Zm00001d006879	2	218402878	218403637	BS
Zm00001d006886	2	218575861	218578925	BS
Zm00001d006889	2	218597202	218602040	BS
Zm00001d006904	2	219065491	219065887	BS
Zm00001d006906	2	219167947	219172957	BS
Zm00001d006907	2	219180627	219186031	BS
Zm00001d006910	2	219224626	219227525	BS
Zm00001d006923	2	219456300	219459200	BS
Zm00001d006924	2	219456301	219459200	BS
Zm00001d007009	2	220126540	220146855	BS
Zm00001d007010	2	220153464	220153869	BS
Zm00001d007011	2	220153532	220153706	BS
Zm00001d007012	2	220171957	220174039	BR
Zm00001d007026	2	220375884	220377718	BS
Zm00001d007043	2	220739387	220744668	BS
Zm00001d007045	2	220801585	220803587	BS
Zm00001d007073	2	221455837	221459336	BS
Zm00001d007076	2	221755304	221756948	BS
Zm00001d007079	2	221781853	221783251	BS
Zm00001d007081	2	221845579	221853609	BC
Zm00001d007084	2	221914641	221915449	BS
Zm00001d007090	2	222096487	222100048	BC
Zm00001d007092	2	222127550	222132890	BS
Zm00001d007102	2	222318436	222326608	BS
Zm00001d007103	2	222356738	222360755	BS
Zm00001d007121	2	222781920	222806658	BS
Zm00001d007124	2	222817973	222819401	BR
Zm00001d007130	2	222969310	222970868	BS
Zm00001d007144	2	223318791	223321790	BS
Zm00001d007153	2	223379333	223381670	BC
Zm00001d007154	2	223382569	223383942	BS
Zm00001d007160	2	223566223	223567878	BS
Zm00001d007163	2	223621320	223625177	BS
Zm00001d007172	2	223801092	223807824	BS
Zm00001d007189	2	224133381	224135399	BS
Zm00001d007192	2	224425012	224429818	BS
Zm00001d007193	2	224430358	224437889	BS
Zm00001d007229	2	225211076	225213907	BC
Zm00001d007232	2	225331317	225333027	BS
Zm00001d007240	2	225519589	225524863	BS
Zm00001d007241	2	225527258	225531387	BS
Zm00001d007255	2	225869890	225878824	BC
Zm00001d007258	2	225923663	225924725	BS
Zm00001d007267	2	226141606	226143698	BS
Zm00001d007274	2	226465983	226467105	BC
Zm00001d007279	2	226688335	226698541	BC
Zm00001d007301	2	227279907	227283960	BR
Zm00001d007319	2	228322441	228327030	BS
Zm00001d007345	2	229255460	229261482	BS
Zm00001d007352	2	229467326	229470530	BS
Zm00001d007357	2	229613616	229626731	BS
Zm00001d007366	2	229771463	229779665	BS
Zm00001d007372	2	230050798	230054726	BS
Zm00001d007378	2	230222234	230223698	BS
Zm00001d007382	2	230338652	230341206	BS
Zm00001d007383	2	230345637	230366608	BS
Zm00001d007390	2	230555706	230563910	BS
Zm00001d007394	2	230641538	230643188	BR
Zm00001d007401	2	230848626	230856619	BS
Zm00001d007407	2	231036634	231047416	BS
Zm00001d007433	2	231618335	231620011	BS
Zm00001d007442	2	231785494	231792549	BS
Zm00001d007465	2	232275512	232278861	BS
Zm00001d007474	2	232516765	232520492	BS
Zm00001d007477	2	232638291	232640352	BS
Zm00001d007486	2	232825415	232826846	BS
Zm00001d007496	2	233248410	233252981	BS
Zm00001d007503	2	233400594	233404330	BS
Zm00001d007522	2	233722013	233727690	BS
Zm00001d007530	2	234048647	234054830	BS
Zm00001d007554	2	234651174	234659175	BS
Zm00001d007555	2	234657096	234659541	BS
Zm00001d007573	2	235060527	235064735	BS
Zm00001d007578	2	235102488	235120267	BS
Zm00001d007585	2	235383895	235406487	BS
Zm00001d007594	2	235874041	235877637	BS
Zm00001d007597	2	235972115	235976132	BS
Zm00001d007600	2	235984775	235987601	BS
Zm00001d007624	2	236373650	236374367	BS
Zm00001d007630	2	236500893	236507850	BS
Zm00001d007632	2	236537622	236544099	BC
Zm00001d007633	2	236564996	236567074	BS
Zm00001d007635	2	236671570	236677308	BS
Zm00001d007639	2	236774747	236782311	BC
Zm00001d007677	2	237292677	237298694	BS
Zm00001d007682	2	237363250	237365690	BS
Zm00001d007687	2	237421454	237422773	BS
Zm00001d007716	2	238069976	238074569	BS
Zm00001d007718	2	238143556	238145188	BS
Zm00001d007750	2	238771363	238773125	BC
Zm00001d007753	2	238893819	238895010	BC
Zm00001d007758	2	239003600	239011327	BS
Zm00001d007782	2	239486623	239491972	BS
Zm00001d007785	2	239555701	239557531	BC
Zm00001d007800	2	239872412	239873981	BS
Zm00001d007801	2	239872915	239876980	BS
Zm00001d007807	2	240011427	240022438	BS
Zm00001d007810	2	240071373	240073496	BS
Zm00001d007815	2	240147944	240149601	BS
Zm00001d007820	2	240282216	240284226	BS
Zm00001d007821	2	240311725	240314400	BS
Zm00001d007822	2	240319173	240321064	BS
Zm00001d007827	2	240431882	240432461	BS
Zm00001d007832	2	240516921	240518324	BR
Zm00001d007843	2	240684343	240686449	BS
Zm00001d007858	2	241034297	241037375	BR
Zm00001d007864	2	241250797	241252215	BS
Zm00001d007865	2	241256309	241261093	BC
Zm00001d007870	2	241387598	241393569	BS
Zm00001d007881	2	241667529	241671845	BS
Zm00001d007884	2	241687982	241691169	BS
Zm00001d007886	2	241693464	241703192	BS
Zm00001d007889	2	241874595	241880785	BS
Zm00001d007892	2	241888029	241891891	BS
Zm00001d007897	2	241927995	241932729	BR
Zm00001d007898	2	241934955	241935747	BS
Zm00001d007900	2	242047418	242052474	BR
Zm00001d007901	2	242052644	242054040	BS
Zm00001d007902	2	242054899	242059438	BS
Zm00001d007904	2	242152005	242173997	BS
Zm00001d007905	2	242175590	242196209	BS
Zm00001d007907	2	242237269	242247923	BS
Zm00001d007908	2	242249728	242250757	BS
Zm00001d007930	2	243173880	243177151	BS
Zm00001d007937	2	243428037	243433183	BS
Zm00001d007938	2	243463449	243479726	BS
Zm00001d007951	2	243948908	243953867	BS
Zm00001d007954	2	243986526	243993172	BS
Zm00001d007960	2	244109454	244114715	BS
Zm00001d007966	2	244311541	244316936	BC
Zm00001d007972	2	244351538	244356560	BS
Zm00001d039241	3	393258	395283	BS
Zm00001d039252	3	563496	566145	BS
Zm00001d039264	3	767083	768838	BS
Zm00001d039266	3	826814	835054	BS
Zm00001d039270	3	882731	883925	BS
Zm00001d039276	3	916628	921348	BS
Zm00001d039279	3	965600	966515	BS
Zm00001d039280	3	971729	975829	BC
Zm00001d039283	3	999934	1002234	BS
Zm00001d039294	3	1171065	1176375	BS
Zm00001d039296	3	1205140	1223280	BS
Zm00001d039301	3	1325145	1327618	BS
Zm00001d039304	3	1395538	1402948	BC
Zm00001d039305	3	1404116	1408225	BS
Zm00001d039310	3	1447427	1449364	BS
Zm00001d039312	3	1461988	1466446	BS
Zm00001d039321	3	1752430	1773507	BS
Zm00001d039328	3	1958217	1965694	BS
Zm00001d039330	3	1992692	2001495	BS
Zm00001d039337	3	2048829	2051183	BS
Zm00001d039341	3	2111718	2119789	BS
Zm00001d039349	3	2346496	2358180	BS
Zm00001d039355	3	2451356	2465548	BS
Zm00001d039361	3	2564232	2567342	BS
Zm00001d039369	3	2681578	2690651	BS
Zm00001d039370	3	2692602	2696275	BS
Zm00001d039379	3	2932313	2932748	BS
Zm00001d039380	3	2938832	2959820	BS
Zm00001d039385	3	3092384	3107653	BS
Zm00001d039386	3	3100277	3104395	BS
Zm00001d039387	3	3142740	3145531	BR
Zm00001d039392	3	3179454	3181317	BS
Zm00001d039404	3	3475441	3479629	BS
Zm00001d039407	3	3614005	3618190	BS
Zm00001d039411	3	3708910	3716373	BS
Zm00001d039414	3	3813037	3813622	BS
Zm00001d039415	3	3817605	3819478	BS
Zm00001d039422	3	3904535	3910859	BS
Zm00001d039432	3	4122094	4123749	BS
Zm00001d039444	3	4497707	4499243	BS
Zm00001d039448	3	4599629	4609909	BS
Zm00001d039451	3	4734399	4737230	BS
Zm00001d039465	3	5020647	5027627	BS
Zm00001d039467	3	5057282	5059997	BS
Zm00001d039468	3	5118948	5119466	BS
Zm00001d039472	3	5168765	5172360	BS
Zm00001d039483	3	5499566	5507791	BS
Zm00001d039488	3	5706490	5709917	BS
Zm00001d039489	3	5709977	5715485	BS
Zm00001d039492	3	5810143	5811850	BS
Zm00001d039496	3	5913102	5914797	BS
Zm00001d039499	3	6010214	6014021	BR
Zm00001d039505	3	6094710	6099557	BR
Zm00001d039506	3	6101833	6112905	BS
Zm00001d039514	3	6298953	6307353	BS
Zm00001d039522	3	6823790	6842767	BS
Zm00001d039526	3	7120510	7130258	BS
Zm00001d039528	3	7292721	7301317	BS
Zm00001d039534	3	7451812	7457371	BS
Zm00001d039541	3	7729970	7733618	BS
Zm00001d039542	3	7735745	7737263	BS
Zm00001d039578	3	8255396	8262495	BS
Zm00001d039580	3	8286006	8288201	BS
Zm00001d039582	3	8333381	8337535	BS
Zm00001d039597	3	8669242	8671574	BS
Zm00001d039598	3	8673428	8679636	BS
Zm00001d039606	3	8775582	8780670	BS
Zm00001d039624	3	9366939	9370004	BS
Zm00001d039631	3	9567325	9577428	BS
Zm00001d039638	3	9873988	9877437	BS
Zm00001d039639	3	9879222	9883575	BS
Zm00001d039643	3	9986628	9988206	BS
Zm00001d039644	3	10158506	10159904	BS
Zm00001d039647	3	10279428	10286500	BS
Zm00001d039653	3	10752206	10756034	BS
Zm00001d039654	3	10773611	10776369	BS
Zm00001d039656	3	10861808	10866922	BS
Zm00001d039664	3	11337017	11344782	BS
Zm00001d039667	3	11442637	11443719	BS
Zm00001d039673	3	11568306	11574682	BS
Zm00001d039710	3	12751563	12753836	BS
Zm00001d039712	3	12779833	12783263	BS
Zm00001d039717	3	12897203	12900576	BS
Zm00001d039718	3	12973561	12977694	BS
Zm00001d039719	3	12978278	12981269	BS
Zm00001d039726	3	13012898	13013782	BS
Zm00001d039747	3	13687679	13693484	BS
Zm00001d039750	3	13772094	13776752	BS
Zm00001d039758	3	14110159	14141200	BS
Zm00001d039762	3	14137631	14141177	BS
Zm00001d039768	3	14322486	14330117	BC
Zm00001d039769	3	14333995	14339635	BS
Zm00001d039770	3	14342780	14343560	BS
Zm00001d039780	3	14530209	14536258	BS
Zm00001d039787	3	14736641	14747309	BS
Zm00001d039808	3	15427028	15432943	BS
Zm00001d039816	3	15640786	15654396	BS
Zm00001d039821	3	15909789	15910239	BS
Zm00001d039837	3	16287891	16290203	BS
Zm00001d039848	3	16535243	16539074	BC
Zm00001d039852	3	16634990	16640993	BS
Zm00001d039854	3	16734902	16736516	BS
Zm00001d039856	3	16786915	16799630	BS
Zm00001d039859	3	16955373	16956401	BS
Zm00001d039879	3	17381215	17384469	BS
Zm00001d039899	3	18636391	18639644	BS
Zm00001d039900	3	18639695	18644424	BS
Zm00001d039903	3	18828113	18860141	BS
Zm00001d039904	3	18861812	18870713	BC
Zm00001d039907	3	18927895	18929032	BR
Zm00001d039908	3	19082589	19083063	BC
Zm00001d039914	3	19237763	19238975	BS
Zm00001d039931	3	19818597	19829515	BS
Zm00001d039952	3	20507988	20515148	BS
Zm00001d039965	3	20882798	20892393	BS
Zm00001d039973	3	21311761	21317259	BS
Zm00001d039989	3	21877777	21879721	BS
Zm00001d039994	3	22276218	22281890	BS
Zm00001d039997	3	22422783	22423236	BS
Zm00001d040028	3	23433455	23434226	BS
Zm00001d040034	3	23839255	23843414	BS
Zm00001d040084	3	26931528	26935231	BS
Zm00001d040089	3	27065942	27068338	BS
Zm00001d040160	3	29671948	29675882	BS
Zm00001d040161	3	29759876	29766818	BS
Zm00001d040162	3	29759891	29766821	BS
Zm00001d040163	3	29846485	29852954	BS
Zm00001d040173	3	30593008	30594535	BS
Zm00001d040178	3	30685393	30692365	BS
Zm00001d040185	3	31042766	31047281	BS
Zm00001d040190	3	31509736	31513060	BS
Zm00001d040191	3	31619278	31626394	BR
Zm00001d040201	3	31720340	31722326	BS
Zm00001d040202	3	31827896	31838331	BS
Zm00001d040212	3	32141754	32141967	BC
Zm00001d040215	3	32388536	32391284	BC
Zm00001d040220	3	32671214	32675049	BS
Zm00001d040235	3	33200741	33208919	BC
Zm00001d040245	3	33490794	33491514	BS
Zm00001d040254	3	34201667	34202867	BS
Zm00001d040268	3	35119838	35130918	BS
Zm00001d040274	3	35350410	35356233	BS
Zm00001d040278	3	35457173	35462504	BS
Zm00001d040279	3	35510648	35520277	BS
Zm00001d040286	3	35721410	35728565	BS
Zm00001d040302	3	36669163	36675206	BS
Zm00001d040312	3	37521243	37527593	BS
Zm00001d040324	3	38203703	38204900	BS
Zm00001d040357	3	39649103	39653644	BS
Zm00001d040360	3	39908342	39913413	BS
Zm00001d040361	3	40036926	40037825	BS
Zm00001d040390	3	41114999	41122806	BS
Zm00001d040393	3	41209162	41210950	BS
Zm00001d040409	3	41725411	41729804	BS
Zm00001d040422	3	42672280	42680006	BS
Zm00001d040438	3	43449761	43455057	BS
Zm00001d040470	3	45272538	45288631	BS
Zm00001d040477	3	45760765	45764334	BS
Zm00001d040500	3	47004097	47005326	BS
Zm00001d040504	3	47292180	47293995	BS
Zm00001d040508	3	47519974	47520226	BS
Zm00001d040509	3	47520801	47522705	BS
Zm00001d040513	3	47623383	47630229	BS
Zm00001d040515	3	47731373	47737817	BS
Zm00001d040544	3	48922460	48923574	BC
Zm00001d040561	3	49806343	49811108	BS
Zm00001d040562	3	49886320	49902674	BS
Zm00001d040567	3	50460158	50465139	BS
Zm00001d040656	3	56766327	56774152	BC
Zm00001d040659	3	56852784	56854547	BS
Zm00001d040665	3	57044874	57051682	BS
Zm00001d040667	3	57058570	57062010	BS
Zm00001d040673	3	57203919	57204860	BS
Zm00001d040697	3	58920201	58921386	BS
Zm00001d040731	3	60610219	60613780	BS
Zm00001d040752	3	63579468	63581973	BS
Zm00001d040760	3	64043561	64058749	BS
Zm00001d040766	3	64552841	64556161	BR
Zm00001d040768	3	64615278	64626483	BS
Zm00001d040784	3	65852182	65858475	BS
Zm00001d040796	3	66375798	66379752	BS
Zm00001d040805	3	67066175	67071878	BS
Zm00001d040823	3	68049563	68070844	BS
Zm00001d040834	3	68850847	68852784	BS
Zm00001d040960	3	83471506	83498515	BS
Zm00001d041056	3	93516866	93523481	BS
Zm00001d041067	3	94632376	94634331	BS
Zm00001d041083	3	96133440	96171332	BS
Zm00001d041088	3	96602268	96606539	BS
Zm00001d041108	3	97773978	97798160	BS
Zm00001d041112	3	98130860	98139735	BS
Zm00001d041119	3	98749657	98758321	BS
Zm00001d041124	3	99054551	99065304	BS
Zm00001d041129	3	99355261	99355685	BS
Zm00001d041214	3	105721653	105727958	BS
Zm00001d041216	3	105946907	105964472	BS
Zm00001d041246	3	108034637	108035490	BS
Zm00001d041258	3	108744748	108745942	BS
Zm00001d041268	3	109251219	109254962	BC
Zm00001d041308	3	111434916	111440097	BS
Zm00001d041352	3	113916458	113919793	BS
Zm00001d041358	3	114163208	114164636	BS
Zm00001d041362	3	114244391	114251164	BS
Zm00001d041374	3	114710868	114712284	BS
Zm00001d041383	3	115222849	115230962	BS
Zm00001d041395	3	116053636	116080626	BS
Zm00001d041410	3	117580525	117581753	BC
Zm00001d041418	3	118360549	118362225	BS
Zm00001d041436	3	119390524	119392009	BS
Zm00001d041443	3	120171711	120179837	BS
Zm00001d041455	3	121298177	121301899	BS
Zm00001d041481	3	122812177	122814203	BS
Zm00001d041484	3	123242702	123249152	BS
Zm00001d041488	3	123488066	123493205	BS
Zm00001d041511	3	125028656	125033309	BS
Zm00001d041550	3	126862144	126865908	BS
Zm00001d041578	3	128055990	128056665	BS
Zm00001d041593	3	129044634	129048672	BS
Zm00001d041595	3	129152769	129155366	BS
Zm00001d041608	3	129601694	129605205	BS
Zm00001d041620	3	129742371	129749098	BS
Zm00001d041625	3	129830087	129834815	BS
Zm00001d041660	3	132281341	132282505	BS
Zm00001d041662	3	132539491	132540473	BS
Zm00001d041670	3	132769220	132770390	BS
Zm00001d041678	3	132996818	132998307	BS
Zm00001d041684	3	133224189	133225776	BC
Zm00001d041685	3	133286613	133286988	BS
Zm00001d041692	3	133565972	133578456	BS
Zm00001d041697	3	133859849	133862231	BS
Zm00001d041701	3	133890496	133894351	BS
Zm00001d041740	3	135595516	135603519	BS
Zm00001d041741	3	135630418	135632423	BS
Zm00001d041748	3	135855204	135858903	BS
Zm00001d041751	3	135907339	135914907	BS
Zm00001d041758	3	136138624	136142116	BS
Zm00001d041769	3	136872859	136877613	BS
Zm00001d041772	3	136996988	137007669	BS
Zm00001d041780	3	137588463	137590201	BS
Zm00001d041782	3	137921658	137922555	BS
Zm00001d041785	3	138022242	138030035	BS
Zm00001d041801	3	138805651	138811523	BS
Zm00001d041870	3	141620579	141625373	BS
Zm00001d041873	3	141735092	141752537	BS
Zm00001d041877	3	142032874	142037003	BC
Zm00001d041882	3	142230895	142233815	BS
Zm00001d041912	3	143139068	143145913	BS
Zm00001d041918	3	143615484	143625037	BS
Zm00001d041929	3	144018697	144019312	BS
Zm00001d041951	3	144984921	144986824	BS
Zm00001d041963	3	145908684	145910821	BC
Zm00001d041965	3	145917159	145918577	BC
Zm00001d041972	3	146279424	146282802	BS
Zm00001d041979	3	146472013	146473717	BS
Zm00001d041982	3	146545492	146548229	BS
Zm00001d041989	3	146714374	146719230	BS
Zm00001d041997	3	146900290	146904039	BS
Zm00001d042014	3	147402692	147402905	BS
Zm00001d042016	3	147508158	147509254	BC
Zm00001d042019	3	147549892	147551603	BS
Zm00001d042025	3	147728101	147730628	BS
Zm00001d042026	3	147731587	147734168	BS
Zm00001d042027	3	147770789	147773690	BC
Zm00001d042049	3	148582473	148588391	BS
Zm00001d042050	3	148701825	148704925	BS
Zm00001d042054	3	148849163	148850159	BS
Zm00001d042061	3	149276412	149278330	BS
Zm00001d042066	3	149521451	149548954	BS
Zm00001d042074	3	149689420	149700461	BS
Zm00001d042084	3	150158456	150170976	BS
Zm00001d042088	3	150286590	150293334	BC
Zm00001d042090	3	150298205	150301300	BS
Zm00001d042095	3	150585100	150586111	BS
Zm00001d042107	3	150853651	150855137	BC
Zm00001d042123	3	151900222	151902640	BS
Zm00001d042128	3	152235247	152244672	BS
Zm00001d042133	3	152709849	152715263	BS
Zm00001d042136	3	153019933	153036689	BS
Zm00001d042140	3	153224734	153226799	BC
Zm00001d042142	3	153382172	153383674	BS
Zm00001d042143	3	153385867	153387244	BS
Zm00001d042144	3	153387706	153388655	BS
Zm00001d042154	3	153985629	153990675	BS
Zm00001d042182	3	155271483	155274696	BC
Zm00001d042183	3	155335235	155338925	BS
Zm00001d042212	3	156127889	156138007	BS
Zm00001d042213	3	156286693	156310438	BS
Zm00001d042233	3	157012963	157021930	BS
Zm00001d042257	3	157565558	157567207	BR
Zm00001d042259	3	157665993	157677732	BS
Zm00001d042272	3	158433825	158447664	BS
Zm00001d042274	3	158531433	158534266	BC
Zm00001d042275	3	158557915	158563258	BS
Zm00001d042276	3	158610654	158612902	BS
Zm00001d042279	3	158645567	158648768	BS
Zm00001d042282	3	158687325	158689970	BC
Zm00001d042287	3	159074668	159084170	BS
Zm00001d042288	3	159141394	159142793	BS
Zm00001d042303	3	160015500	160021474	BS
Zm00001d042314	3	160558686	160563121	BS
Zm00001d042319	3	161006233	161009799	BS
Zm00001d042341	3	162111301	162114273	BS
Zm00001d042344	3	162243683	162248792	BS
Zm00001d042345	3	162347552	162351683	BS
Zm00001d042353	3	162856700	162862617	BS
Zm00001d042355	3	162988221	162994268	BS
Zm00001d042373	3	163721948	163725152	BS
Zm00001d042450	3	168095893	168110772	BS
Zm00001d042470	3	168688445	168712549	BS
Zm00001d042471	3	168689383	168692514	BS
Zm00001d042474	3	168868412	168870806	BS
Zm00001d042478	3	169005226	169007835	BS
Zm00001d042481	3	169069261	169072192	BS
Zm00001d042487	3	169304329	169311985	BS
Zm00001d042494	3	169452080	169458291	BS
Zm00001d042499	3	169644939	169648747	BS
Zm00001d042503	3	169692377	169692827	BS
Zm00001d042505	3	170024609	170033966	BS
Zm00001d042507	3	170097427	170108009	BS
Zm00001d042520	3	170388453	170395506	BS
Zm00001d042525	3	170807230	170810349	BC
Zm00001d042526	3	170861365	170869496	BS
Zm00001d042530	3	170938370	170943460	BS
Zm00001d042533	3	171046142	171048686	BS
Zm00001d042535	3	171055516	171058160	BS
Zm00001d042536	3	171065301	171068300	BS
Zm00001d042541	3	171421716	171425401	BR
Zm00001d042555	3	171667232	171670207	BS
Zm00001d042569	3	172229146	172233523	BS
Zm00001d042585	3	172744226	172749340	BS
Zm00001d042589	3	172882214	172885085	BS
Zm00001d042590	3	172910307	172914852	BS
Zm00001d042598	3	173090613	173102955	BS
Zm00001d042601	3	173171511	173174650	BS
Zm00001d042625	3	174362234	174362897	BC
Zm00001d042627	3	174461424	174467990	BS
Zm00001d042632	3	174667818	174671278	BS
Zm00001d042634	3	174745781	174748840	BS
Zm00001d042637	3	174787066	174792369	BS
Zm00001d042641	3	175041488	175047517	BS
Zm00001d042658	3	175714010	175716871	BS
Zm00001d042661	3	175809286	175815135	BS
Zm00001d042670	3	176198892	176205609	BS
Zm00001d042692	3	177204036	177208754	BC
Zm00001d042693	3	177207341	177208780	BC
Zm00001d042718	3	178114274	178120637	BS
Zm00001d042719	3	178123866	178127139	BR
Zm00001d042721	3	178186599	178189773	BS
Zm00001d042724	3	178236349	178240117	BS
Zm00001d042726	3	178251718	178252839	BS
Zm00001d042727	3	178253842	178256630	BR
Zm00001d042740	3	178593831	178600238	BS
Zm00001d042746	3	178829493	178833021	BS
Zm00001d042752	3	178900362	178901103	BS
Zm00001d042767	3	179140819	179142662	BS
Zm00001d042770	3	179177568	179178797	BS
Zm00001d042772	3	179265393	179268707	BS
Zm00001d042774	3	179371791	179373051	BS
Zm00001d042786	3	179531758	179532934	BS
Zm00001d042792	3	179771348	179776913	BS
Zm00001d042795	3	180010899	180014765	BS
Zm00001d042796	3	180087176	180093626	BS
Zm00001d042799	3	180208275	180212748	BC
Zm00001d042800	3	180214690	180217092	BS
Zm00001d042801	3	180267022	180272070	BS
Zm00001d042804	3	180448931	180463007	BS
Zm00001d042807	3	180566774	180572026	BS
Zm00001d042813	3	181000678	181003338	BS
Zm00001d042826	3	181230770	181232225	BS
Zm00001d042833	3	181426990	181430952	BS
Zm00001d042840	3	181638639	181643200	BS
Zm00001d042842	3	181808568	181820628	BS
Zm00001d042848	3	181947005	181957835	BS
Zm00001d042851	3	182063971	182069662	BS
Zm00001d042867	3	182501763	182502401	BS
Zm00001d042868	3	182505491	182507983	BS
Zm00001d042869	3	182508942	182514234	BS
Zm00001d042872	3	182589305	182591372	BS
Zm00001d042874	3	182592689	182595440	BS
Zm00001d042879	3	182649720	182654210	BS
Zm00001d042883	3	182813933	182828800	BS
Zm00001d042885	3	182852879	182858783	BS
Zm00001d042898	3	183232125	183233460	BS
Zm00001d042901	3	183398637	183401429	BS
Zm00001d042905	3	183568009	183570847	BS
Zm00001d042906	3	183578026	183581417	BR
Zm00001d042917	3	183872096	183874894	BS
Zm00001d042922	3	184004258	184007974	BS
Zm00001d042943	3	184610889	184614351	BS
Zm00001d042965	3	185081742	185087745	BS
Zm00001d042979	3	185649645	185654952	BS
Zm00001d043009	3	186342198	186347672	BS
Zm00001d043018	3	186599556	186600219	BS
Zm00001d043022	3	186795509	186813623	BS
Zm00001d043026	3	186921100	186922723	BS
Zm00001d043043	3	187244353	187246345	BS
Zm00001d043045	3	187256636	187257673	BS
Zm00001d043047	3	187342505	187347984	BS
Zm00001d043052	3	187592847	187605439	BS
Zm00001d043056	3	187649276	187655281	BS
Zm00001d043059	3	187822511	187827249	BS
Zm00001d043070	3	188315696	188319408	BS
Zm00001d043071	3	188320647	188327921	BS
Zm00001d043093	3	189074864	189122752	BS
Zm00001d043096	3	189145999	189147501	BS
Zm00001d043109	3	189363210	189370191	BS
Zm00001d043121	3	189739581	189740244	BC
Zm00001d043126	3	189782875	189792492	BS
Zm00001d043129	3	189866868	189871691	BS
Zm00001d043135	3	189967775	189971654	BS
Zm00001d043137	3	189988086	189993149	BS
Zm00001d043156	3	190355963	190358793	BS
Zm00001d043157	3	190359594	190364157	BS
Zm00001d043158	3	190364999	190368453	BS
Zm00001d043160	3	190374179	190395375	BC
Zm00001d043164	3	190397961	190400788	BS
Zm00001d043170	3	190526223	190528253	BC
Zm00001d043191	3	191130920	191139972	BS
Zm00001d043193	3	191195627	191196614	BS
Zm00001d043196	3	191229835	191232310	BS
Zm00001d043207	3	191786397	191796584	BS
Zm00001d043223	3	192362989	192364842	BS
Zm00001d043230	3	192584856	192587152	BS
Zm00001d043242	3	192884336	192885544	BS
Zm00001d043243	3	192962984	192965166	BS
Zm00001d043247	3	193129482	193136306	BS
Zm00001d043253	3	193364495	193369646	BS
Zm00001d043267	3	193839097	193843223	BS
Zm00001d043274	3	194032296	194092833	BC
Zm00001d043289	3	194633150	194636155	BC
Zm00001d043290	3	194658770	194661775	BC
Zm00001d043291	3	194719438	194724473	BS
Zm00001d043296	3	194966875	194977775	BS
Zm00001d043299	3	194991261	194992013	BC
Zm00001d043303	3	195191330	195203417	BS
Zm00001d043325	3	196559858	196566398	BS
Zm00001d043330	3	196835212	196846471	BS
Zm00001d043348	3	197331733	197338751	BS
Zm00001d043382	3	198283207	198288738	BS
Zm00001d043431	3	199611425	199617608	BS
Zm00001d043443	3	200300084	200302486	BS
Zm00001d043444	3	200352832	200354707	BS
Zm00001d043465	3	200803999	200810081	BS
Zm00001d043467	3	200983577	200984279	BS
Zm00001d043468	3	200986070	200997407	BS
Zm00001d043473	3	201240322	201248398	BS
Zm00001d043490	3	201674941	201679628	BS
Zm00001d043497	3	201850518	201863321	BS
Zm00001d043502	3	202070387	202101427	BS
Zm00001d043511	3	202355008	202361480	BS
Zm00001d043512	3	202361987	202365947	BS
Zm00001d043514	3	202391369	202392323	BS
Zm00001d043516	3	202493783	202501702	BS
Zm00001d043517	3	202504430	202508368	BC
Zm00001d043523	3	202712630	202713672	BC
Zm00001d043524	3	202714091	202717654	BS
Zm00001d043528	3	202844948	202846435	BS
Zm00001d043538	3	203302959	203305033	BS
Zm00001d043539	3	203306424	203315268	BS
Zm00001d043550	3	203599023	203599605	BS
Zm00001d043564	3	204006459	204007979	BS
Zm00001d043579	3	204371310	204374089	BS
Zm00001d043592	3	204511407	204518066	BR
Zm00001d043599	3	204834525	204840906	BS
[truncated: 3,277 more rows]

## Sheet: Table S2
Table S2 Chi-square tests of ASEGs.
Material	Biased B73 ASEG	Biased Mo17 ASEG	P-value
DBM	539	1348	2.07007e-77
DMB	1358	536	1.43657e-79
FBM	515	1351	1.91956e-83
FMB	1389	488	4.64452e-96
RBM	524	1333	1.24684e-78
RMB	1321	470	6.20545e-90
BBM	411	1441	1.35365e-126
BMB	1357	468	3.51961e-96
DBM+DMB	1887	1894	0.909365
FBM+FMB	1866	1877	0.857312
RBM+RMB	1857	1791	0.274508
BBM+BMB	1852	1825	0.65613

## Sheet: Table S3
Table S3 Summary of BC ASEGs.
Gene ID	Chr	Start	End	Biased B73/Mo17 ASEGs
Zm00001d027442	1	5434307	5435871	B
Zm00001d027756	1	12708982	12713231	B
Zm00001d030316	1	122018878	122020803	B
Zm00001d031128	1	178799383	178803593	B
Zm00001d031423	1	189593204	189593937	B
Zm00001d031849	1	203993171	203996773	B
Zm00001d033850	1	275839809	275847427	B
Zm00001d034015	1	281226727	281232212	B
Zm00001d034420	1	292477032	292483300	B
Zm00001d003756	2	57732692	57733740	B
Zm00001d003848	2	62255455	62263760	B
Zm00001d039904	3	18861812	18870713	B
Zm00001d041410	3	117580525	117581753	B
Zm00001d041963	3	145908684	145910821	B
Zm00001d042525	3	170807230	170810349	B
Zm00001d043170	3	190526223	190528253	B
Zm00001d043299	3	194991261	194992013	B
Zm00001d043905	3	213458034	213461491	B
Zm00001d049666	4	39268829	39270978	B
Zm00001d050403	4	86240239	86241629	B
Zm00001d052630	4	195316204	195318961	B
Zm00001d053545	4	233601698	233611100	B
Zm00001d053675	4	238805318	238809230	B
Zm00001d013159	5	5560311	5563194	B
Zm00001d013367	5	9834793	9838085	B
Zm00001d013757	5	19521783	19529525	B
Zm00001d013758	5	19597621	19600577	B
Zm00001d014192	5	35784864	35788510	B
Zm00001d014772	5	62615829	62617900	B
Zm00001d015095	5	75273857	75275693	B
Zm00001d016736	5	174721845	174726025	B
Zm00001d017179	5	188141860	188144082	B
Zm00001d018461	5	221213921	221215452	B
Zm00001d018479	5	221521585	221525322	B
Zm00001d035019	6	1974387	1978132	B
Zm00001d035037	6	2749866	2752420	B
Zm00001d035038	6	2749868	2752983	B
Zm00001d035135	6	6610860	6611724	B
Zm00001d035156	6	7238032	7242155	B
Zm00001d035512	6	30481709	30486777	B
Zm00001d035561	6	33193520	33195150	B
Zm00001d036136	6	73926956	73928900	B
Zm00001d037274	6	119093151	119097181	B
Zm00001d037275	6	119096564	119098065	B
Zm00001d037513	6	127667044	127667683	B
Zm00001d038049	6	146401512	146405955	B
Zm00001d038227	6	151995955	152000206	B
Zm00001d018820	7	6432126	6438573	B
Zm00001d018821	7	6432128	6438573	B
Zm00001d019191	7	21062038	21065082	B
Zm00001d019283	7	25499871	25503849	B
Zm00001d021435	7	152283432	152284280	B
Zm00001d021445	7	152358111	152359792	B
Zm00001d022316	7	175113239	175117402	B
Zm00001d022513	7	179170037	179171958	B
Zm00001d008387	8	6915035	6916870	B
Zm00001d008397	8	7232819	7233317	B
Zm00001d008612	8	14469569	14471588	B
Zm00001d009127	8	38444416	38450459	B
Zm00001d009552	8	70006055	70009786	B
Zm00001d010631	8	122406422	122410156	B
Zm00001d012675	8	178411856	178414647	B
Zm00001d045889	9	46113963	46116409	B
Zm00001d046170	9	68851093	68856482	B
Zm00001d046996	9	114521701	114522844	B
Zm00001d047296	9	125818093	125820123	B
Zm00001d047479	9	131494598	131498207	B
Zm00001d023371	10	4190679	4193349	B
Zm00001d023437	10	5599454	5606101	B
Zm00001d024281	10	61486927	61491037	B
Zm00001d027349	1	3443597	3446350	M
Zm00001d027581	1	8372149	8373610	M
Zm00001d027593	1	8596505	8599611	M
Zm00001d027876	1	16227532	16235054	M
Zm00001d028094	1	22841792	22844037	M
Zm00001d028100	1	22995809	23004923	M
Zm00001d028102	1	23004510	23008536	M
Zm00001d028172	1	25155606	25160138	M
Zm00001d028252	1	28052352	28059866	M
Zm00001d028399	1	33544072	33546571	M
Zm00001d028436	1	34959813	34966593	M
Zm00001d028471	1	35960440	35964750	M
Zm00001d028651	1	41801400	41802524	M
Zm00001d028718	1	44179371	44180241	M
Zm00001d028745	1	45169933	45171167	M
Zm00001d028815	1	47440047	47441026	M
Zm00001d029102	1	58055248	58057968	M
Zm00001d029238	1	63325314	63328026	M
Zm00001d029313	1	65609790	65618895	M
Zm00001d029324	1	65941275	65945017	M
Zm00001d029387	1	68548472	68551087	M
Zm00001d029410	1	69320904	69324756	M
Zm00001d029620	1	79984692	79986558	M
Zm00001d029699	1	83058554	83059659	M
Zm00001d029822	1	88696530	88703297	M
Zm00001d029832	1	89260096	89271027	M
Zm00001d029922	1	94478790	94481263	M
Zm00001d029963	1	96573407	96575415	M
Zm00001d030549	1	143230399	143232667	M
Zm00001d030698	1	154144313	154144817	M
Zm00001d030851	1	163238998	163241090	M
Zm00001d030864	1	164072997	164077720	M
Zm00001d031152	1	179774356	179774872	M
Zm00001d031158	1	179966642	179967167	M
Zm00001d031203	1	181978319	181979932	M
Zm00001d031309	1	185840863	185842897	M
Zm00001d031332	1	186376330	186380883	M
Zm00001d031522	1	192746883	192762316	M
Zm00001d031640	1	197108701	197111394	M
Zm00001d031891	1	205429717	205442392	M
Zm00001d031940	1	207526462	207529592	M
Zm00001d032090	1	212238637	212245323	M
Zm00001d032222	1	217812761	217822354	M
Zm00001d032231	1	218057652	218061017	M
Zm00001d032245	1	218620387	218626605	M
Zm00001d033132	1	251722256	251723494	M
Zm00001d033136	1	251754656	251755894	M
Zm00001d033187	1	253272957	253275838	M
Zm00001d033225	1	255170438	255173301	M
Zm00001d033297	1	258038206	258048636	M
Zm00001d033371	1	260861764	260871429	M
Zm00001d033719	1	272190269	272192279	M
Zm00001d034022	1	281348542	281351127	M
Zm00001d034129	1	284692620	284695285	M
Zm00001d034388	1	291662838	291670088	M
Zm00001d034404	1	292037125	292041508	M
Zm00001d034427	1	292764824	292765994	M
Zm00001d034532	1	295767867	295772497	M
Zm00001d034635	1	298580971	298582430	M
Zm00001d034736	1	300979515	300987458	M
Zm00001d034772	1	301737378	301745945	M
Zm00001d034773	1	301813400	301817696	M
Zm00001d034875	1	304506319	304508029	M
Zm00001d002119	2	6125332	6132308	M
Zm00001d002131	2	6428321	6429743	M
Zm00001d002395	2	11863803	11866661	M
Zm00001d002410	2	12121540	12122951	M
Zm00001d002451	2	12958511	12961105	M
Zm00001d002595	2	16390037	16394413	M
Zm00001d002774	2	22245608	22246070	M
Zm00001d003157	2	33981492	33984783	M
Zm00001d003265	2	38342884	38347402	M
Zm00001d003429	2	44100340	44102181	M
Zm00001d003470	2	45281415	45286675	M
Zm00001d003559	2	48066762	48071352	M
Zm00001d003712	2	55894818	55896267	M
Zm00001d003757	2	57740875	57741842	M
Zm00001d003817	2	60752442	60763179	M
Zm00001d003833	2	61457811	61460435	M
Zm00001d003866	2	63973911	63976292	M
Zm00001d003895	2	65735274	65739011	M
Zm00001d004342	2	105058416	105061020	M
Zm00001d004957	2	150613844	150616281	M
Zm00001d005092	2	157946198	157950863	M
Zm00001d005094	2	158026679	158029187	M
Zm00001d005193	2	163079619	163082144	M
Zm00001d005454	2	174826098	174827859	M
Zm00001d006057	2	196697373	196700761	M
Zm00001d006204	2	201767593	201770825	M
Zm00001d006488	2	209759335	209765334	M
Zm00001d006623	2	212787427	212788423	M
Zm00001d006626	2	212800973	212802361	M
Zm00001d006699	2	214602480	214605127	M
Zm00001d006760	2	216127453	216130302	M
Zm00001d007081	2	221845579	221853609	M
Zm00001d007090	2	222096487	222100048	M
Zm00001d007153	2	223379333	223381670	M
Zm00001d007229	2	225211076	225213907	M
Zm00001d007255	2	225869890	225878824	M
Zm00001d007274	2	226465983	226467105	M
Zm00001d007279	2	226688335	226698541	M
Zm00001d007632	2	236537622	236544099	M
Zm00001d007639	2	236774747	236782311	M
Zm00001d007750	2	238771363	238773125	M
Zm00001d007753	2	238893819	238895010	M
Zm00001d007785	2	239555701	239557531	M
Zm00001d007865	2	241256309	241261093	M
Zm00001d007966	2	244311541	244316936	M
Zm00001d039280	3	971729	975829	M
Zm00001d039304	3	1395538	1402948	M
Zm00001d039768	3	14322486	14330117	M
Zm00001d039848	3	16535243	16539074	M
Zm00001d039908	3	19082589	19083063	M
Zm00001d040212	3	32141754	32141967	M
Zm00001d040215	3	32388536	32391284	M
Zm00001d040235	3	33200741	33208919	M
Zm00001d040544	3	48922460	48923574	M
Zm00001d040656	3	56766327	56774152	M
Zm00001d041268	3	109251219	109254962	M
Zm00001d041684	3	133224189	133225776	M
Zm00001d041877	3	142032874	142037003	M
Zm00001d041965	3	145917159	145918577	M
Zm00001d042016	3	147508158	147509254	M
Zm00001d042027	3	147770789	147773690	M
Zm00001d042088	3	150286590	150293334	M
Zm00001d042107	3	150853651	150855137	M
Zm00001d042140	3	153224734	153226799	M
Zm00001d042182	3	155271483	155274696	M
Zm00001d042274	3	158531433	158534266	M
Zm00001d042282	3	158687325	158689970	M
Zm00001d042625	3	174362234	174362897	M
Zm00001d042692	3	177204036	177208754	M
Zm00001d042693	3	177207341	177208780	M
Zm00001d042799	3	180208275	180212748	M
Zm00001d043121	3	189739581	189740244	M
Zm00001d043160	3	190374179	190395375	M
Zm00001d043274	3	194032296	194092833	M
Zm00001d043289	3	194633150	194636155	M
Zm00001d043290	3	194658770	194661775	M
Zm00001d043517	3	202504430	202508368	M
Zm00001d043523	3	202712630	202713672	M
Zm00001d043632	3	205644326	205647560	M
Zm00001d043795	3	210370494	210371606	M
Zm00001d043851	3	212034974	212041814	M
Zm00001d043965	3	215164802	215168155	M
Zm00001d044079	3	218445280	218446520	M
Zm00001d044704	3	235432403	235441497	M
Zm00001d048709	4	3833329	3835353	M
Zm00001d048841	4	6223610	6225506	M
Zm00001d048856	4	6442969	6454443	M
Zm00001d048949	4	10536337	10537204	M
Zm00001d049042	4	13682554	13688155	M
Zm00001d049440	4	30358009	30361359	M
Zm00001d049541	4	33817768	33820095	M
Zm00001d049543	4	34070589	34104400	M
Zm00001d049554	4	34700551	34704381	M
Zm00001d049637	4	38395585	38399838	M
Zm00001d049641	4	38551543	38555126	M
Zm00001d049916	4	52464791	52467548	M
Zm00001d050428	4	87289138	87294301	M
Zm00001d051102	4	142625578	142626955	M
Zm00001d051156	4	146401255	146402641	M
Zm00001d051161	4	146706970	146710589	M
Zm00001d051453	4	159243302	159244550	M
Zm00001d051565	4	162887402	162902341	M
Zm00001d051842	4	171960301	171965412	M
Zm00001d051870	4	172950399	172953761	M
Zm00001d051960	4	175362774	175366612	M
Zm00001d052090	4	179194348	179200301	M
Zm00001d052371	4	188392274	188393223	M
Zm00001d052392	4	188988473	188990386	M
Zm00001d052622	4	195068476	195072679	M
Zm00001d053099	4	213559076	213566432	M
Zm00001d053432	4	231193932	231195575	M
Zm00001d053566	4	234540870	234543612	M
Zm00001d053672	4	238614443	238621452	M
Zm00001d053751	4	240442252	240456485	M
Zm00001d053997	4	244821757	244829813	M
Zm00001d012824	5	928944	929484	M
Zm00001d012861	5	1269105	1283069	M
Zm00001d012924	5	2004891	2007704	M
Zm00001d012931	5	2173188	2178440	M
Zm00001d013037	5	3579929	3583194	M
Zm00001d013089	5	4535408	4536527	M
Zm00001d013173	5	5822164	5823286	M
Zm00001d013223	5	6720507	6727876	M
Zm00001d013507	5	12959335	12964908	M
Zm00001d013547	5	14028553	14034708	M
Zm00001d013573	5	14538180	14540740	M
Zm00001d013810	5	21182816	21186548	M
Zm00001d014200	5	36213526	36214422	M
Zm00001d014919	5	68355565	68358555	M
Zm00001d015376	5	87051939	87055648	M
Zm00001d016256	5	153844458	153845540	M
Zm00001d016280	5	155458101	155469870	M
Zm00001d016552	5	167108701	167128107	M
Zm00001d016640	5	170975263	170982646	M
Zm00001d016705	5	173179371	173180406	M
Zm00001d016733	5	174537323	174537890	M
Zm00001d017147	5	187053601	187054914	M
Zm00001d017288	5	191817118	191819914	M
Zm00001d017454	5	196309359	196310577	M
Zm00001d017459	5	196472361	196475461	M
Zm00001d017639	5	202840914	202841791	M
Zm00001d017920	5	210110058	210112307	M
Zm00001d017937	5	210385309	210401948	M
Zm00001d018030	5	212391758	212393282	M
Zm00001d018150	5	215559913	215560543	M
Zm00001d018181	5	215925492	215926588	M
Zm00001d018358	5	219156199	219158425	M
Zm00001d018408	5	220203397	220205096	M
Zm00001d018489	5	221702962	221706664	M
Zm00001d036123	6	73400996	73403872	M
Zm00001d036301	6	83171216	83187583	M
Zm00001d036366	6	85857784	85858714	M
Zm00001d036608	6	94231653	94235649	M
Zm00001d036708	6	98284027	98286043	M
Zm00001d037061	6	111052879	111054567	M
Zm00001d037097	6	112036185	112037588	M
Zm00001d037111	6	112668245	112668674	M
Zm00001d037273	6	119043968	119047721	M
Zm00001d037448	6	125639760	125644733	M
Zm00001d037550	6	129101872	129103497	M
Zm00001d037652	6	133048474	133050067	M
Zm00001d037680	6	133844416	133848578	M
Zm00001d037775	6	137239726	137260611	M
Zm00001d037778	6	137348655	137351223	M
Zm00001d037886	6	141049434	141052489	M
Zm00001d038003	6	144813892	144814871	M
Zm00001d038306	6	154116775	154122027	M
Zm00001d038447	6	157414913	157416701	M
Zm00001d038675	6	162375301	162385552	M
Zm00001d038772	6	164180910	164182075	M
Zm00001d038866	6	166084250	166095366	M
Zm00001d038894	6	166576972	166590299	M
Zm00001d038911	6	166851523	166851829	M
Zm00001d038999	6	168511299	168514580	M
Zm00001d018867	7	7839801	7844665	M
Zm00001d018870	7	7864145	7869448	M
Zm00001d018966	7	10934094	10935021	M
Zm00001d019139	7	18791757	18800979	M
Zm00001d019563	7	42951694	42954861	M
Zm00001d019705	7	52435503	52436483	M
Zm00001d019857	7	70645588	70647916	M
Zm00001d019981	7	81821996	81825706	M
Zm00001d019994	7	83695072	83698127	M
Zm00001d020236	7	101645189	101646950	M
Zm00001d020401	7	111461901	111463362	M
Zm00001d020434	7	114139354	114140955	M
Zm00001d020450	7	115280590	115282707	M
Zm00001d020519	7	120443726	120445576	M
Zm00001d020532	7	121214032	121220498	M
Zm00001d021127	7	143327654	143344805	M
Zm00001d021529	7	155183893	155186161	M
Zm00001d021574	7	156488960	156504047	M
Zm00001d021789	7	163020920	163026932	M
Zm00001d022254	7	173713828	173715713	M
Zm00001d022403	7	176841473	176842085	M
Zm00001d022445	7	177898811	177903461	M
Zm00001d022600	7	180836775	180839587	M
Zm00001d008720	8	17728576	17733628	M
Zm00001d009083	8	35429838	35430354	M
Zm00001d009877	8	86773768	86776719	M
Zm00001d009883	8	87301377	87313130	M
Zm00001d010094	8	99105736	99112998	M
Zm00001d010128	8	100554188	100558541	M
Zm00001d010275	8	107054057	107056775	M
Zm00001d010632	8	122513876	122514876	M
Zm00001d010649	8	122943983	122944412	M
Zm00001d010723	8	125888821	125894023	M
Zm00001d010840	8	129739530	129743950	M
Zm00001d011218	8	143280906	143281556	M
Zm00001d011993	8	166037849	166039713	M
Zm00001d012088	8	168007696	168007981	M
Zm00001d012141	8	168732015	168736038	M
Zm00001d012257	8	171216717	171226043	M
Zm00001d012353	8	172918436	172918835	M
Zm00001d012420	8	174179963	174183186	M
Zm00001d012495	8	175482821	175484834	M
Zm00001d012564	8	176755045	176762074	M
Zm00001d012598	8	177040667	177042867	M
Zm00001d012687	8	178645605	178650028	M
Zm00001d012791	8	181042884	181044792	M
Zm00001d044857	9	5518176	5519226	M
Zm00001d044907	9	6897019	6904501	M
Zm00001d044951	9	8117226	8119831	M
Zm00001d045188	9	15423309	15424887	M
Zm00001d045205	9	16041473	16043191	M
Zm00001d045237	9	16757899	16773147	M
Zm00001d045573	9	27025370	27031020	M
Zm00001d045574	9	27069809	27084108	M
Zm00001d045661	9	32056768	32058471	M
Zm00001d045668	9	32542982	32543327	M
Zm00001d045836	9	42595857	42605898	M
Zm00001d046202	9	71569345	71572340	M
Zm00001d046786	9	105955853	105957260	M
Zm00001d046889	9	108887958	108896845	M
Zm00001d047067	9	117137240	117139739	M
Zm00001d047189	9	121408636	121410574	M
Zm00001d047190	9	121408845	121410264	M
Zm00001d047612	9	137003088	137008784	M
Zm00001d047808	9	142331349	142336894	M
Zm00001d048050	9	148903154	148910943	M
Zm00001d048202	9	152376009	152377305	M
Zm00001d048451	9	156650452	156652270	M
Zm00001d023366	10	4128219	4129971	M
Zm00001d023552	10	9848877	9850164	M
Zm00001d023570	10	10554845	10555370	M
Zm00001d023587	10	10856360	10862386	M
Zm00001d023601	10	11489754	11502863	M
Zm00001d023664	10	14448533	14451513	M
Zm00001d023673	10	14795156	14798022	M
Zm00001d023984	10	34278518	34282752	M
Zm00001d024016	10	37077736	37083244	M
Zm00001d024715	10	84701373	84706220	M
Zm00001d024767	10	87218079	87221164	M
Zm00001d024975	10	97685326	97689706	M
Zm00001d025016	10	99815795	99824932	M
Zm00001d025526	10	121359008	121363755	M
Zm00001d025819	10	130624313	130626396	M
Zm00001d026128	10	139268232	139272680	M
Zm00001d026277	10	142707253	142721455	M
Zm00001d026321	10	143570398	143571745	M
Zm00001d026374	10	144605145	144613330	M
Zm00001d026522	10	147504706	147524137	M
B, biased B73. M, biased Mo17.
Chr, chromosome.

## Sheet: Table S4
Table S4 Summary of BR ASEGs.
Gene ID	DBM	FBM	RBM	BBM	DMB	FMB	RMB	BMB
Zm00001d002065	B	B	B	B	M	B	B	B
Zm00001d039505	B	B	M	B	B	B	B	B
Zm00001d044686	M	B	B	B	B	B	M	M
Zm00001d007900	M	B	B	B	M	B	M	B
Zm00001d033767	M	B	M	B	M	M	M	M
Zm00001d007897	M	M	M	M	B	M	B	M
Zm00001d006329	M	M	M	M	M	M	M	B
Zm00001d043929	B	B	B		B	B	M	B
Zm00001d021763	B	B	M	M	B	B		M
Zm00001d008209	B	M	M		B	B	M	M
Zm00001d016926	M	M	B	B		M	B	B
Zm00001d039907	M	M	B	M	M	M		M
Zm00001d048190	M	M		M	M	B	M	M
Zm00001d039387	M		B	B	M	M	B	M
Zm00001d002104	M		M	B	M	M	M	M
Zm00001d049650		M	B	B	M	M	B	B
Zm00001d049239	B	B	B		M	M		B
Zm00001d033535	B	B		B	B	B		M
Zm00001d040191	B	B		M	B	B		M
Zm00001d003767	B	B			B	B	M	B
Zm00001d042257	B	M			M	M	M	M
Zm00001d053156	B		M	M	B		M	M
Zm00001d032555	B		M	M		B	B	M
Zm00001d035034	B		M	M		M	M	M
Zm00001d002775	B			M	B	B	M	B
Zm00001d046952	B			M	B	M	M	M
Zm00001d028432	M	M	B		M		B	M
Zm00001d026160	M	M		B	M	M		B
Zm00001d017857	M		M	B	M	M	M
Zm00001d022433	M		M		B	B	M	M
Zm00001d003867		B	M	M		M	M	M
Zm00001d054015		B	M	M		M	M	M
Zm00001d023314		M	B	B	M		B	B
Zm00001d004343	B	B	B		B	M
Zm00001d034480	B	M		M	M	M
Zm00001d038972	M	B	B	B	B
Zm00001d048117	M	B	M		M			M
Zm00001d033896	M		B		M	M	B
Zm00001d017840		B	M		M	B		B
Zm00001d042727		B		M		M	B	B
Zm00001d039197		M		B	M		B	B
Zm00001d013146			B	B	M		B	B
Zm00001d003879			B	M	M		M	B
Zm00001d007394			B	M		M	B	M
Zm00001d011189				B	M	M	M	B
Zm00001d022421				B	M	M	M	M
Zm00001d006340	B	B			B	M
Zm00001d002258	B		M	M				M
Zm00001d042719	M	B			M			M
Zm00001d016691	M	M			M		B
Zm00001d012091	M		B	B			B
Zm00001d023707	M		B		M		B
Zm00001d007858	M			B			M	B
Zm00001d034828		B	B				B	M
Zm00001d052945		B	M	M				M
Zm00001d034298		M	B				B	B
Zm00001d032956		M	M	M			B
Zm00001d008820		M	M		M	B
Zm00001d003632			B		B		M	B
Zm00001d013651			B		M		B	B
Zm00001d048593			B		M		B	B
Zm00001d020170			M	B			M	M
Zm00001d024531			M	M		B	M
Zm00001d017467			M		B		M	M
Zm00001d031948			M		M		M	B
Zm00001d021629				M	B	M		M
Zm00001d034790	B	M		B
Zm00001d021668	B		M				B
Zm00001d007012	B			M			M
Zm00001d003613	B				B		M
Zm00001d034034	M	M			B
Zm00001d001820	M		B				B
Zm00001d028709	M			B			M
Zm00001d047349	M				B		B
Zm00001d047463	M					M		B
Zm00001d051804		B					M	M
Zm00001d053674		M	B	M
Zm00001d042906		M		M	B
Zm00001d035872		M			M	B
Zm00001d009071			B			M	B
Zm00001d045784			B			M	B
Zm00001d001966			M		B	B
Zm00001d006790				B	M			B
Zm00001d009717				M	B	B
Zm00001d007832				M	M	B
Zm00001d012811						B	B	M
Zm00001d002614	B		M
Zm00001d003464	B		M
Zm00001d050310	B						M
Zm00001d012938	B							M
Zm00001d049409	B							M
Zm00001d049598	B							M
Zm00001d037961	M			B
Zm00001d016542	M						B
Zm00001d040766	M						B
Zm00001d007301		B		M
Zm00001d034668		B		M
Zm00001d037993		B		M
Zm00001d042541		B				M
Zm00001d017121		B					M
Zm00001d048705		B						M
Zm00001d053841		B						M
Zm00001d002051		M	B
Zm00001d004543		M		B
Zm00001d006143		M				B
Zm00001d045339		M				B
Zm00001d007124		M					B
Zm00001d038862		M					B
Zm00001d016845		M						B
Zm00001d043592		M						B
Zm00001d033931			B			M
Zm00001d034023			M	B
Zm00001d030688			M		B
Zm00001d053649			M			B
Zm00001d001812				B				M
Zm00001d039499				B				M
Zm00001d039020				M	B
Zm00001d010243				M		B
Zm00001d034941				M			B
Zm00001d044033				M			B
Zm00001d028208					B			M
Zm00001d001941						B	M
Zm00001d021908							B	M
Zm00001d047426							M	B
B, biased B73. M, biased Mo17.

## Sheet: Table S5
Table S5 GO enrichment analysis of BR ASEGs.
GO term	Ontology	Description	Query item	Query total	Bg item	Bg total	P value	FDR	Entries
GO:0005737	C	cytoplasm	68	115	8466	30113	4.2e-12	8.6e-10	// Zm00001d044033 // Zm00001d021763 // Zm00001d053156 // Zm00001d002065 // Zm00001d034023 // Zm00001d007301 // Zm00001d049239 // Zm00001d046952 // Zm00001d039505 // Zm00001d016691 // Zm00001d002104 // Zm00001d042727 // Zm00001d016845 // Zm00001d024531 // Zm00001d037961 // Zm00001d049598 // Zm00001d042257 // Zm00001d001820 // Zm00001d004543 // Zm00001d034668 // Zm00001d003632 // Zm00001d034828 // …
GO:0044444	C	cytoplasmic part	55	115	6931	30113	5.5e-09	5.5e-07	// Zm00001d044033 // Zm00001d021763 // Zm00001d053156 // Zm00001d002065 // Zm00001d007301 // Zm00001d049239 // Zm00001d046952 // Zm00001d039505 // Zm00001d016691 // Zm00001d002104 // Zm00001d042727 // Zm00001d016845 // Zm00001d024531 // Zm00001d037961 // Zm00001d049598 // Zm00001d042257 // Zm00001d001820 // Zm00001d004543 // Zm00001d034790 // Zm00001d003879 // Zm00001d048190 // Zm00001d001812 // …
GO:0009507	C	chloroplast	23	115	1512	30113	1.5e-08	9.9e-07	// Zm00001d021763 // Zm00001d034828 // Zm00001d002104 // Zm00001d037961 // Zm00001d042257 // Zm00001d001820 // Zm00001d035034 // Zm00001d028709 // Zm00001d048593 // Zm00001d008209 // Zm00001d016926 // Zm00001d013651 // Zm00001d013146 // Zm00001d007012 // Zm00001d001812 // Zm00001d002051 // Zm00001d003767 // Zm00001d016691 // Zm00001d039197 // Zm00001d033896 // Zm00001d030688 // Zm00001d054015 // …
GO:0009536	C	plastid	23	115	1562	30113	2.6e-08	1.3e-06	// Zm00001d021763 // Zm00001d034828 // Zm00001d002104 // Zm00001d037961 // Zm00001d042257 // Zm00001d001820 // Zm00001d035034 // Zm00001d028709 // Zm00001d048593 // Zm00001d008209 // Zm00001d016926 // Zm00001d013651 // Zm00001d013146 // Zm00001d007012 // Zm00001d001812 // Zm00001d002051 // Zm00001d003767 // Zm00001d016691 // Zm00001d039197 // Zm00001d033896 // Zm00001d030688 // Zm00001d054015 // …
GO:0044434	C	chloroplast part	14	115	789	30113	2.3e-06	9.4e-05	// Zm00001d021763 // Zm00001d002051 // Zm00001d008209 // Zm00001d034828 // Zm00001d016926 // Zm00001d002104 // Zm00001d013146 // Zm00001d007012 // Zm00001d033896 // Zm00001d030688 // Zm00001d054015 // Zm00001d042257 // Zm00001d035034 // Zm00001d048593
GO:0044435	C	plastid part	14	115	805	30113	2.9e-06	9.9e-05	// Zm00001d021763 // Zm00001d002051 // Zm00001d008209 // Zm00001d034828 // Zm00001d016926 // Zm00001d002104 // Zm00001d013146 // Zm00001d007012 // Zm00001d033896 // Zm00001d030688 // Zm00001d054015 // Zm00001d042257 // Zm00001d035034 // Zm00001d048593
GO:0005622	C	intracellular	76	115	13573	30113	4.7e-06	0.00014	// Zm00001d044033 // Zm00001d021763 // Zm00001d053156 // Zm00001d002065 // Zm00001d034023 // Zm00001d007301 // Zm00001d049239 // Zm00001d046952 // Zm00001d039505 // Zm00001d047349 // Zm00001d002104 // Zm00001d042727 // Zm00001d016845 // Zm00001d024531 // Zm00001d037961 // Zm00001d049598 // Zm00001d028208 // Zm00001d001820 // Zm00001d004543 // Zm00001d042257 // Zm00001d034668 // Zm00001d020170 // …
GO:0044424	C	intracellular part	74	115	13331	30113	1.2e-05	0.0003	// Zm00001d044033 // Zm00001d021763 // Zm00001d053156 // Zm00001d002065 // Zm00001d034023 // Zm00001d007301 // Zm00001d049239 // Zm00001d046952 // Zm00001d039505 // Zm00001d016691 // Zm00001d002104 // Zm00001d042727 // Zm00001d016845 // Zm00001d024531 // Zm00001d037961 // Zm00001d049598 // Zm00001d028208 // Zm00001d001820 // Zm00001d004543 // Zm00001d042257 // Zm00001d034668 // Zm00001d020170 // …
GO:0009570	C	chloroplast stroma	9	115	377	30113	1.8e-05	0.0004	// Zm00001d021763 // Zm00001d002051 // Zm00001d008209 // Zm00001d034828 // Zm00001d002104 // Zm00001d033896 // Zm00001d030688 // Zm00001d035034 // Zm00001d048593
GO:0055114	P	oxidation-reduction process	23	115	2315	30113	2.1e-05	0.013	// Zm00001d033931 // Zm00001d034023 // Zm00001d003879 // Zm00001d017840 // Zm00001d037961 // Zm00001d001820 // Zm00001d007858 // Zm00001d042906 // Zm00001d048705 // Zm00001d028709 // Zm00001d031948 // Zm00001d023707 // Zm00001d013651 // Zm00001d042541 // Zm00001d016542 // Zm00001d002051 // Zm00001d040191 // Zm00001d008820 // Zm00001d033896 // Zm00001d003767 // Zm00001d049409 // Zm00001d017121 // …
GO:0009532	C	plastid stroma	9	115	386	30113	2.1e-05	0.00043	// Zm00001d021763 // Zm00001d002051 // Zm00001d008209 // Zm00001d034828 // Zm00001d002104 // Zm00001d033896 // Zm00001d030688 // Zm00001d035034 // Zm00001d048593
GO:0044281	P	small molecule metabolic process	20	115	1916	30113	4e-05	0.013	// Zm00001d033931 // Zm00001d047426 // Zm00001d034023 // Zm00001d023707 // Zm00001d002051 // Zm00001d049239 // Zm00001d046952 // Zm00001d002258 // Zm00001d003879 // Zm00001d051804 // Zm00001d042541 // Zm00001d002104 // Zm00001d042727 // Zm00001d033896 // Zm00001d037961 // Zm00001d049409 // Zm00001d039499 // Zm00001d035034 // Zm00001d017121 // Zm00001d021908
GO:0009579	C	thylakoid	9	115	422	30113	4.2e-05	0.00077	// Zm00001d021763 // Zm00001d008209 // Zm00001d003767 // Zm00001d049650 // Zm00001d013146 // Zm00001d007012 // Zm00001d054015 // Zm00001d042257 // Zm00001d048593
GO:0044464	C	cell part	80	115	15517	30113	6.6e-05	0.0011	// Zm00001d044033 // Zm00001d021763 // Zm00001d053156 // Zm00001d002065 // Zm00001d034023 // Zm00001d007301 // Zm00001d049239 // Zm00001d046952 // Zm00001d039505 // Zm00001d047349 // Zm00001d002104 // Zm00001d042727 // Zm00001d016845 // Zm00001d024531 // Zm00001d037961 // Zm00001d049598 // Zm00001d028208 // Zm00001d001820 // Zm00001d004543 // Zm00001d042257 // Zm00001d034668 // Zm00001d020170 // …
GO:0044436	C	thylakoid part	8	115	350	30113	7e-05	0.0011	// Zm00001d021763 // Zm00001d008209 // Zm00001d003767 // Zm00001d049650 // Zm00001d013146 // Zm00001d007012 // Zm00001d054015 // Zm00001d042257
GO:0044710	P	single-organism metabolic process	36	115	5053	30113	9.7e-05	0.015	// Zm00001d033931 // Zm00001d034023 // Zm00001d049239 // Zm00001d046952 // Zm00001d051804 // Zm00001d017840 // Zm00001d002104 // Zm00001d042727 // Zm00001d024531 // Zm00001d037961 // Zm00001d001820 // Zm00001d007858 // Zm00001d042906 // Zm00001d003879 // Zm00001d048705 // Zm00001d035034 // Zm00001d028709 // Zm00001d031948 // Zm00001d047426 // Zm00001d023707 // Zm00001d016926 // Zm00001d013651 // …
GO:0005623	C	cell	80	115	15669	30113	0.0001	0.0015	// Zm00001d044033 // Zm00001d021763 // Zm00001d053156 // Zm00001d002065 // Zm00001d034023 // Zm00001d007301 // Zm00001d049239 // Zm00001d046952 // Zm00001d039505 // Zm00001d047349 // Zm00001d002104 // Zm00001d042727 // Zm00001d016845 // Zm00001d024531 // Zm00001d037961 // Zm00001d049598 // Zm00001d028208 // Zm00001d001820 // Zm00001d004543 // Zm00001d042257 // Zm00001d034668 // Zm00001d020170 // …
GO:0019752	P	carboxylic acid metabolic process	13	115	992	30113	0.00012	0.015	// Zm00001d047426 // Zm00001d039499 // Zm00001d002051 // Zm00001d003879 // Zm00001d002258 // Zm00001d051804 // Zm00001d042541 // Zm00001d002104 // Zm00001d033896 // Zm00001d037961 // Zm00001d049409 // Zm00001d017121 // Zm00001d021908
GO:0006082	P	organic acid metabolic process	14	115	1144	30113	0.00013	0.015	// Zm00001d047426 // Zm00001d039499 // Zm00001d002051 // Zm00001d003879 // Zm00001d002258 // Zm00001d049239 // Zm00001d051804 // Zm00001d042541 // Zm00001d002104 // Zm00001d033896 // Zm00001d037961 // Zm00001d049409 // Zm00001d017121 // Zm00001d021908
GO:0043436	P	oxoacid metabolic process	13	115	1011	30113	0.00014	0.015	// Zm00001d047426 // Zm00001d039499 // Zm00001d002051 // Zm00001d003879 // Zm00001d002258 // Zm00001d051804 // Zm00001d042541 // Zm00001d002104 // Zm00001d033896 // Zm00001d037961 // Zm00001d049409 // Zm00001d017121 // Zm00001d021908
GO:0016491	F	oxidoreductase activity	19	115	1995	30113	0.00021	0.036	// Zm00001d033931 // Zm00001d007858 // Zm00001d023707 // Zm00001d002051 // Zm00001d003879 // Zm00001d040191 // Zm00001d017840 // Zm00001d042906 // Zm00001d008820 // Zm00001d013651 // Zm00001d042541 // Zm00001d048705 // Zm00001d033896 // Zm00001d037961 // Zm00001d034023 // Zm00001d001820 // Zm00001d017121 // Zm00001d016542 // Zm00001d028709
GO:0034357	C	photosynthetic membrane	7	115	338	30113	0.00036	0.0049	// Zm00001d008209 // Zm00001d021763 // Zm00001d003767 // Zm00001d049650 // Zm00001d013146 // Zm00001d007012 // Zm00001d042257
GO:0009628	P	response to abiotic stimulus	10	115	745	30113	0.00063	0.056	// Zm00001d033931 // Zm00001d021763 // Zm00001d034828 // Zm00001d016926 // Zm00001d016691 // Zm00001d023314 // Zm00001d003632 // Zm00001d028432 // Zm00001d008209 // Zm00001d017121
GO:0045454	P	cell redox homeostasis	5	115	201	30113	0.0012	0.089	// Zm00001d049650 // Zm00001d040766 // Zm00001d023707 // Zm00001d007301 // Zm00001d031948
GO:0009416	P	response to light stimulus	6	115	307	30113	0.0013	0.089	// Zm00001d021763 // Zm00001d023314 // Zm00001d016926 // Zm00001d003632 // Zm00001d028432 // Zm00001d008209
GO:0031976	C	plastid thylakoid	6	115	320	30113	0.0016	0.019	// Zm00001d021763 // Zm00001d008209 // Zm00001d013146 // Zm00001d007012 // Zm00001d054015 // Zm00001d042257
GO:0009534	C	chloroplast thylakoid	6	115	320	30113	0.0016	0.019	// Zm00001d021763 // Zm00001d008209 // Zm00001d013146 // Zm00001d007012 // Zm00001d054015 // Zm00001d042257
GO:0009314	P	response to radiation	6	115	329	30113	0.0018	0.11	// Zm00001d021763 // Zm00001d023314 // Zm00001d016926 // Zm00001d003632 // Zm00001d028432 // Zm00001d008209
GO:0019725	P	cellular homeostasis	6	115	348	30113	0.0024	0.14	// Zm00001d023707 // Zm00001d016691 // Zm00001d049650 // Zm00001d040766 // Zm00001d031948 // Zm00001d007301
GO:0016616	F	oxidoreductase activity, acting on the CH-OH group of donors, NAD or NADP as acceptor	5	115	243	30113	0.0026	0.23	// Zm00001d033931 // Zm00001d034023 // Zm00001d013651 // Zm00001d037961 // Zm00001d002051
GO:0015979	P	photosynthesis	5	115	247	30113	0.0028	0.14	// Zm00001d003767 // Zm00001d013146 // Zm00001d001820 // Zm00001d049650 // Zm00001d021763
GO:0044712	P	single-organism catabolic process	8	115	626	30113	0.003	0.14	// Zm00001d033931 // Zm00001d039499 // Zm00001d042906 // Zm00001d046952 // Zm00001d002258 // Zm00001d049239 // Zm00001d013651 // Zm00001d017121
GO:0044699	P	single-organism process	52	115	9791	30113	0.0031	0.14	// Zm00001d033931 // Zm00001d034023 // Zm00001d007301 // Zm00001d049239 // Zm00001d046952 // Zm00001d051804 // Zm00001d017840 // Zm00001d016691 // Zm00001d002104 // Zm00001d042727 // Zm00001d024531 // Zm00001d037961 // Zm00001d001820 // Zm00001d003632 // Zm00001d007858 // Zm00001d012938 // Zm00001d042906 // Zm00001d003879 // Zm00001d048705 // Zm00001d009071 // Zm00001d040766 // Zm00001d035034 // …
GO:0044763	P	single-organism cellular process	39	115	6774	30113	0.0035	0.14	// Zm00001d033931 // Zm00001d034023 // Zm00001d007301 // Zm00001d049239 // Zm00001d046952 // Zm00001d016691 // Zm00001d002104 // Zm00001d042727 // Zm00001d024531 // Zm00001d037961 // Zm00001d001820 // Zm00001d003632 // Zm00001d042906 // Zm00001d003879 // Zm00001d040766 // Zm00001d035034 // Zm00001d053674 // Zm00001d031948 // Zm00001d023314 // Zm00001d045784 // Zm00001d047426 // Zm00001d023707 // …
GO:0006091	P	generation of precursor metabolites and energy	8	115	666	30113	0.0043	0.17	// Zm00001d021763 // Zm00001d039499 // Zm00001d003879 // Zm00001d003767 // Zm00001d049409 // Zm00001d017121 // Zm00001d021908 // Zm00001d031948
GO:0055035	C	plastid thylakoid membrane	5	115	280	30113	0.0048	0.051	// Zm00001d013146 // Zm00001d007012 // Zm00001d008209 // Zm00001d042257 // Zm00001d021763
GO:0009535	C	chloroplast thylakoid membrane	5	115	280	30113	0.0048	0.051	// Zm00001d013146 // Zm00001d007012 // Zm00001d008209 // Zm00001d042257 // Zm00001d021763
GO:1901564	P	organonitrogen compound metabolic process	19	115	2612	30113	0.0049	0.17	// Zm00001d034023 // Zm00001d038862 // Zm00001d002051 // Zm00001d003879 // Zm00001d046952 // Zm00001d002258 // Zm00001d049239 // Zm00001d039020 // Zm00001d051804 // Zm00001d013651 // Zm00001d021668 // Zm00001d002104 // Zm00001d034790 // Zm00001d022433 // Zm00001d039499 // Zm00001d033767 // Zm00001d001820 // Zm00001d017121 // Zm00001d007900
GO:0007005	P	mitochondrion organization	5	115	283	30113	0.005	0.17	// Zm00001d002104 // Zm00001d033535 // Zm00001d039505 // Zm00001d006143 // Zm00001d003879
GO:0043231	C	intracellular membrane-bounded organelle	53	115	10295	30113	0.0055	0.054	// Zm00001d044033 // Zm00001d021763 // Zm00001d007301 // Zm00001d003879 // Zm00001d046952 // Zm00001d039505 // Zm00001d016691 // Zm00001d002104 // Zm00001d003632 // Zm00001d016845 // Zm00001d024531 // Zm00001d037961 // Zm00001d049598 // Zm00001d028208 // Zm00001d001820 // Zm00001d004543 // Zm00001d042257 // Zm00001d034828 // Zm00001d050310 // Zm00001d002065 // Zm00001d048190 // Zm00001d028432 // …
GO:0043227	C	membrane-bounded organelle	53	115	10302	30113	0.0056	0.054	// Zm00001d044033 // Zm00001d021763 // Zm00001d007301 // Zm00001d003879 // Zm00001d046952 // Zm00001d039505 // Zm00001d016691 // Zm00001d002104 // Zm00001d003632 // Zm00001d016845 // Zm00001d024531 // Zm00001d037961 // Zm00001d049598 // Zm00001d028208 // Zm00001d001820 // Zm00001d004543 // Zm00001d042257 // Zm00001d034828 // Zm00001d050310 // Zm00001d002065 // Zm00001d048190 // Zm00001d028432 // …
GO:0055086	P	nucleobase-containing small molecule metabolic process	7	115	578	30113	0.0071	0.23	// Zm00001d034023 // Zm00001d049239 // Zm00001d046952 // Zm00001d039499 // Zm00001d035034 // Zm00001d017121 // Zm00001d021908
GO:0031984	C	organelle subcompartment	7	115	577	30113	0.0071	0.065	// Zm00001d021763 // Zm00001d008209 // Zm00001d013146 // Zm00001d007012 // Zm00001d024531 // Zm00001d054015 // Zm00001d042257
GO:0016614	F	oxidoreductase activity, acting on CH-OH group of donors	5	115	311	30113	0.0073	0.42	// Zm00001d033931 // Zm00001d034023 // Zm00001d013651 // Zm00001d037961 // Zm00001d002051
GO:0042651	C	thylakoid membrane	5	115	321	30113	0.0083	0.073	// Zm00001d013146 // Zm00001d007012 // Zm00001d008209 // Zm00001d042257 // Zm00001d021763
GO:0032787	P	monocarboxylic acid metabolic process	6	115	464	30113	0.0093	0.29	// Zm00001d047426 // Zm00001d039499 // Zm00001d042541 // Zm00001d033896 // Zm00001d037961 // Zm00001d017121
GO:0043229	C	intracellular organelle	56	115	11291	30113	0.0094	0.079	// Zm00001d044033 // Zm00001d021763 // Zm00001d007301 // Zm00001d003879 // Zm00001d046952 // Zm00001d039505 // Zm00001d016691 // Zm00001d002104 // Zm00001d003632 // Zm00001d016845 // Zm00001d024531 // Zm00001d037961 // Zm00001d049598 // Zm00001d028208 // Zm00001d001820 // Zm00001d004543 // Zm00001d042257 // Zm00001d034828 // Zm00001d050310 // Zm00001d034790 // Zm00001d002065 // Zm00001d048190 // …
GO:0043226	C	organelle	56	115	11307	30113	0.0097	0.079	// Zm00001d044033 // Zm00001d021763 // Zm00001d007301 // Zm00001d003879 // Zm00001d046952 // Zm00001d039505 // Zm00001d016691 // Zm00001d002104 // Zm00001d003632 // Zm00001d016845 // Zm00001d024531 // Zm00001d037961 // Zm00001d049598 // Zm00001d028208 // Zm00001d001820 // Zm00001d004543 // Zm00001d042257 // Zm00001d034828 // Zm00001d050310 // Zm00001d034790 // Zm00001d002065 // Zm00001d048190 // …
GO:0065008	P	regulation of biological quality	10	115	1103	30113	0.01	0.3	// Zm00001d023707 // Zm00001d034034 // Zm00001d038862 // Zm00001d016926 // Zm00001d016691 // Zm00001d049650 // Zm00001d040766 // Zm00001d035034 // Zm00001d031948 // Zm00001d007301
GO:0006979	P	response to oxidative stress	5	115	348	30113	0.011	0.32	// Zm00001d008209 // Zm00001d042257 // Zm00001d016926 // Zm00001d028709 // Zm00001d040191
GO:0005829	C	cytosol	13	115	1658	30113	0.011	0.087	// Zm00001d033931 // Zm00001d008209 // Zm00001d053156 // Zm00001d038862 // Zm00001d049239 // Zm00001d040191 // Zm00001d042727 // Zm00001d048190 // Zm00001d003632 // Zm00001d034790 // Zm00001d049409 // Zm00001d033767 // Zm00001d017121
GO:0042592	P	homeostatic process	8	115	815	30113	0.013	0.35	// Zm00001d023707 // Zm00001d016926 // Zm00001d016691 // Zm00001d049650 // Zm00001d040766 // Zm00001d035034 // Zm00001d031948 // Zm00001d007301
GO:0051186	P	cofactor metabolic process	6	115	505	30113	0.014	0.35	// Zm00001d039499 // Zm00001d049239 // Zm00001d013651 // Zm00001d001820 // Zm00001d017121 // Zm00001d021908
GO:0072521	P	purine-containing compound metabolic process	5	115	391	30113	0.018	0.45	// Zm00001d046952 // Zm00001d017121 // Zm00001d034023 // Zm00001d039499 // Zm00001d049239
GO:0009987	P	cellular process	75	115	16613	30113	0.019	0.45	// Zm00001d021763 // Zm00001d053156 // Zm00001d002065 // Zm00001d034023 // Zm00001d007301 // Zm00001d049239 // Zm00001d046952 // Zm00001d039505 // Zm00001d016926 // Zm00001d023314 // Zm00001d047349 // Zm00001d034298 // Zm00001d002104 // Zm00001d042727 // Zm00001d024531 // Zm00001d037961 // Zm00001d009717 // Zm00001d001820 // Zm00001d039020 // Zm00001d016691 // Zm00001d034668 // Zm00001d020170 // …
GO:0031975	C	envelope	7	115	711	30113	0.02	0.15	// Zm00001d021763 // Zm00001d008209 // Zm00001d039505 // Zm00001d003879 // Zm00001d016926 // Zm00001d017857 // Zm00001d037993
GO:0031967	C	organelle envelope	7	115	711	30113	0.02	0.15	// Zm00001d021763 // Zm00001d008209 // Zm00001d039505 // Zm00001d003879 // Zm00001d016926 // Zm00001d017857 // Zm00001d037993
GO:0034660	P	ncRNA metabolic process	6	115	578	30113	0.024	0.56	// Zm00001d034828 // Zm00001d003879 // Zm00001d048190 // Zm00001d002104 // Zm00001d007012 // Zm00001d052945
GO:0005739	C	mitochondrion	10	115	1300	30113	0.028	0.2	// Zm00001d003879 // Zm00001d002258 // Zm00001d039505 // Zm00001d006143 // Zm00001d002104 // Zm00001d033535 // Zm00001d016845 // Zm00001d017857 // Zm00001d049409 // Zm00001d021908
GO:0044711	P	single-organism biosynthetic process	12	115	1690	30113	0.029	0.64	// Zm00001d001820 // Zm00001d034023 // Zm00001d002051 // Zm00001d051804 // Zm00001d016926 // Zm00001d042541 // Zm00001d042727 // Zm00001d047426 // Zm00001d033896 // Zm00001d035034 // Zm00001d021908 // Zm00001d024531
GO:0006520	P	cellular amino acid metabolic process	5	115	478	30113	0.038	0.81	// Zm00001d002104 // Zm00001d002258 // Zm00001d051804 // Zm00001d002051 // Zm00001d003879
GO:0016853	F	isomerase activity	5	115	481	30113	0.038	1	// Zm00001d054015 // Zm00001d047426 // Zm00001d007301 // Zm00001d040766 // Zm00001d008209
GO:0019637	P	organophosphate metabolic process	7	115	821	30113	0.039	0.81	// Zm00001d034023 // Zm00001d042727 // Zm00001d033896 // Zm00001d039499 // Zm00001d035034 // Zm00001d017121 // Zm00001d021908
GO:0009117	P	nucleotide metabolic process	5	115	494	30113	0.042	0.85	// Zm00001d017121 // Zm00001d035034 // Zm00001d034023 // Zm00001d039499 // Zm00001d021908
GO:0006753	P	nucleoside phosphate metabolic process	5	115	507	30113	0.046	0.9	// Zm00001d017121 // Zm00001d035034 // Zm00001d034023 // Zm00001d039499 // Zm00001d021908
GO:0048037	F	cofactor binding	6	115	685	30113	0.049	1	// Zm00001d002051 // Zm00001d049239 // Zm00001d037961 // Zm00001d017121 // Zm00001d021908 // Zm00001d006340
C, cellular component. P, biological process. F, molecular function.
FDR, false discovery rate.

## Sheet: Table S6
Table S6 Summary of heterosis-related ASEGs.
Gene ID	Chr	Start	End	Categoris
Zm00001d027340	1	3272229	3288228	BS
Zm00001d027344	1	3371323	3374866	BS
Zm00001d027345	1	3377701	3378405	BS
Zm00001d027347	1	3380643	3385523	BS
Zm00001d027349	1	3443597	3446350	BC
Zm00001d027363	1	3775216	3778050	BS
Zm00001d027365	1	3799514	3801185	BS
Zm00001d027366	1	3805136	3807525	BS
Zm00001d027367	1	3807342	3810146	BS
Zm00001d027376	1	3974142	3987696	BS
Zm00001d027383	1	4110010	4114671	BS
Zm00001d027384	1	4115012	4117719	BS
Zm00001d027481	1	6274094	6277349	BS
Zm00001d027484	1	6296234	6300940	BS
Zm00001d027500	1	6797798	6798604	BS
Zm00001d027509	1	7072425	7074524	BS
Zm00001d027511	1	7144391	7146668	BS
Zm00001d027512	1	7148371	7152568	BS
Zm00001d027515	1	7238507	7259024	BS
Zm00001d027517	1	7297899	7300800	BS
Zm00001d027519	1	7339914	7346200	BS
Zm00001d027532	1	7558684	7564087	BS
Zm00001d027542	1	7885524	7886863	BS
Zm00001d027548	1	8046301	8047417	BS
Zm00001d027555	1	8115890	8118284	BS
Zm00001d027570	1	8280557	8285255	BS
Zm00001d027571	1	8286847	8291232	BS
Zm00001d027578	1	8363013	8365720	BS
Zm00001d027581	1	8372149	8373610	BC
Zm00001d027803	1	13905217	13911405	BS
Zm00001d027810	1	14247873	14250263	BS
Zm00001d027812	1	14319417	14320918	BS
Zm00001d027813	1	14321649	14323311	BS
Zm00001d027929	1	17839867	17840788	BS
Zm00001d027934	1	17945835	17961550	BS
Zm00001d027938	1	17999742	18003647	BS
Zm00001d027946	1	18086163	18087981	BS
Zm00001d027947	1	18132683	18134270	BS
Zm00001d027954	1	18274521	18280277	BS
Zm00001d028005	1	20022493	20026685	BS
Zm00001d028011	1	20291774	20293058	BS
Zm00001d028018	1	20422194	20426539	BS
Zm00001d028038	1	21187277	21200544	BS
Zm00001d028055	1	21774546	21776554	BS
Zm00001d028056	1	21777049	21779928	BS
Zm00001d028062	1	21842236	21860574	BS
Zm00001d028064	1	21883820	21884689	BS
Zm00001d028086	1	22485342	22489595	BS
Zm00001d028094	1	22841792	22844037	BC
Zm00001d028096	1	22880021	22891698	BS
Zm00001d028102	1	23004510	23008536	BC
Zm00001d028103	1	23014400	23018862	BS
Zm00001d028112	1	23147727	23150781	BS
Zm00001d028117	1	23321793	23325398	BS
Zm00001d028128	1	23601340	23609376	BS
Zm00001d028130	1	23628623	23634749	BS
Zm00001d028151	1	24296412	24298623	BS
Zm00001d028180	1	25632514	25636718	BS
Zm00001d028208	1	26428404	26434744	BR
Zm00001d028211	1	26525209	26529825	BS
Zm00001d028218	1	26887362	26899704	BS
Zm00001d028219	1	26903675	26908356	BS
Zm00001d028237	1	27571848	27577275	BS
Zm00001d028249	1	27990680	27995535	BS
Zm00001d028252	1	28052352	28059866	BC
Zm00001d028258	1	28108216	28109776	BS
Zm00001d028260	1	28169232	28171917	BS
Zm00001d028267	1	28638544	28642886	BS
Zm00001d028269	1	28714875	28733871	BS
Zm00001d028273	1	28802881	28804087	BS
Zm00001d028331	1	31049529	31051714	BS
Zm00001d028332	1	31051821	31060753	BS
Zm00001d028348	1	31548998	31551114	BS
Zm00001d028365	1	32245892	32249856	BS
Zm00001d028386	1	32857621	32861798	BS
Zm00001d028429	1	34709435	34713166	BS
Zm00001d028432	1	34899449	34900187	BR
Zm00001d028436	1	34959813	34966593	BC
Zm00001d028443	1	35131037	35136000	BS
Zm00001d028451	1	35300768	35301761	BS
Zm00001d028463	1	35712409	35717428	BS
Zm00001d028465	1	35816376	35817554	BS
Zm00001d028471	1	35960440	35964750	BC
Zm00001d028473	1	36041161	36047534	BS
Zm00001d028509	1	37475855	37481112	BS
Zm00001d028510	1	37501236	37502382	BS
Zm00001d028513	1	37762851	37767856	BS
Zm00001d028522	1	38045918	38047692	BS
Zm00001d028540	1	38644814	38647346	BS
Zm00001d028542	1	38685402	38697325	BS
Zm00001d028543	1	38734078	38737199	BS
Zm00001d028548	1	38916236	38917464	BS
Zm00001d029209	1	62462277	62466731	BS
Zm00001d029212	1	62494271	62507307	BS
Zm00001d029214	1	62510496	62516067	BS
Zm00001d029215	1	62728601	62739088	BS
Zm00001d029218	1	62747067	62748525	BS
Zm00001d029238	1	63325314	63328026	BC
Zm00001d029241	1	63372702	63375212	BS
Zm00001d029242	1	63479559	63480471	BS
Zm00001d029248	1	63708679	63711620	BS
Zm00001d029257	1	63916532	63917166	BS
Zm00001d029527	1	74787606	74790957	BS
Zm00001d029529	1	74918080	74921222	BS
Zm00001d029530	1	75041777	75049211	BS
Zm00001d029564	1	76584637	76589606	BS
Zm00001d029583	1	77839832	77840687	BS
Zm00001d029806	1	87745830	87748178	BS
Zm00001d031593	1	195672264	195678558	BS
Zm00001d031599	1	195873412	195875927	BS
Zm00001d031611	1	196150568	196153475	BS
Zm00001d031617	1	196224573	196228047	BS
Zm00001d031627	1	196865023	196868008	BS
Zm00001d031636	1	197046357	197048201	BS
Zm00001d031638	1	197063889	197066757	BS
Zm00001d031639	1	197105592	197108840	BS
Zm00001d031640	1	197108701	197111394	BC
Zm00001d031647	1	197308954	197311791	BS
Zm00001d031655	1	197545630	197549052	BS
Zm00001d031657	1	197692664	197700005	BS
Zm00001d031659	1	197760194	197776370	BS
Zm00001d031662	1	197918029	197921539	BS
Zm00001d031674	1	198267826	198271992	BS
Zm00001d031676	1	198291705	198304950	BS
Zm00001d031706	1	199023408	199026623	BS
Zm00001d031707	1	199074701	199078961	BS
Zm00001d031723	1	199502426	199506388	BS
Zm00001d031724	1	199517586	199526569	BS
Zm00001d031749	1	200686321	200689932	BS
Zm00001d031778	1	201515267	201517431	BS
Zm00001d031801	1	202184533	202185601	BS
Zm00001d031805	1	202330756	202332503	BS
Zm00001d031808	1	202464155	202467819	BS
Zm00001d031809	1	202468441	202472613	BS
Zm00001d031814	1	202667669	202670842	BS
Zm00001d031822	1	202981538	202982307	BS
Zm00001d031825	1	202992961	202996130	BS
Zm00001d031826	1	203010394	203011279	BS
Zm00001d031833	1	203133494	203134475	BS
Zm00001d031849	1	203993171	203996773	BC
Zm00001d031860	1	204433976	204438771	BS
Zm00001d031866	1	204668604	204670641	BS
Zm00001d031870	1	204744331	204746298	BS
Zm00001d031877	1	205145444	205145828	BS
Zm00001d031891	1	205429717	205442392	BC
Zm00001d031908	1	206405715	206408991	BS
Zm00001d031913	1	206640377	206642606	BS
Zm00001d031927	1	207061887	207081049	BS
Zm00001d031940	1	207526462	207529592	BC
Zm00001d031942	1	207636607	207639711	BS
Zm00001d031944	1	207696702	207697275	BS
Zm00001d031945	1	207697840	207701019	BS
Zm00001d032148	1	214491080	214496190	BS
Zm00001d032152	1	214573738	214579407	BS
Zm00001d032155	1	214591040	214592387	BS
Zm00001d032156	1	214671367	214678913	BS
Zm00001d032183	1	216037844	216042486	BS
Zm00001d032184	1	216043554	216047590	BS
Zm00001d032185	1	216162797	216165577	BS
Zm00001d032186	1	216168359	216169854	BS
Zm00001d032188	1	216280293	216286285	BS
Zm00001d032245	1	218620387	218626605	BC
Zm00001d033024	1	247476006	247477503	BS
Zm00001d033025	1	247651862	247656325	BS
Zm00001d033028	1	247735251	247758020	BS
Zm00001d033044	1	248431211	248432937	BS
Zm00001d033061	1	249093562	249101622	BS
Zm00001d033098	1	250179849	250181762	BS
Zm00001d033099	1	250181557	250185445	BS
Zm00001d033105	1	250320687	250322547	BS
Zm00001d033109	1	250346962	250360412	BS
Zm00001d033111	1	250442304	250445284	BS
Zm00001d033830	1	275160005	275165400	BS
Zm00001d033837	1	275418563	275424220	BS
Zm00001d033839	1	275426786	275431066	BS
Zm00001d033941	1	279275947	279278883	BS
Zm00001d033966	1	279837247	279838126	BS
Zm00001d033976	1	279923056	279925806	BS
Zm00001d033983	1	280118431	280122114	BS
Zm00001d033985	1	280282916	280285382	BS
Zm00001d033986	1	280286079	280289975	BS
Zm00001d034192	1	286208840	286210899	BS
Zm00001d034194	1	286263994	286267822	BS
Zm00001d034388	1	291662838	291670088	BC
Zm00001d034404	1	292037125	292041508	BC
Zm00001d034405	1	292041508	292045751	BS
Zm00001d034406	1	292049249	292053087	BS
Zm00001d034717	1	300607638	300610410	BS
Zm00001d034725	1	300790093	300803516	BS
Zm00001d034732	1	300946908	300949101	BS
Zm00001d034733	1	300954124	300961062	BS
Zm00001d034736	1	300979515	300987458	BC
Zm00001d034738	1	300991817	300995223	BS
Zm00001d034739	1	301037531	301040854	BS
Zm00001d034740	1	301042430	301052478	BS
Zm00001d001767	2	259077	260187	BS
Zm00001d001770	2	432593	437077	BS
Zm00001d001780	2	709268	717277	BS
Zm00001d001788	2	935638	948444	BS
Zm00001d001799	2	1084434	1086981	BS
Zm00001d001803	2	1245473	1250143	BS
Zm00001d001804	2	1251627	1257162	BS
Zm00001d001806	2	1258168	1262749	BS
Zm00001d001807	2	1263984	1266617	BS
Zm00001d002025	2	4628844	4634985	BS
Zm00001d002028	2	4663112	4666196	BS
Zm00001d002029	2	4666310	4670063	BS
Zm00001d002036	2	4846236	4851797	BS
Zm00001d002051	2	5013825	5016702	BR
Zm00001d002315	2	10153306	10157551	BS
Zm00001d002316	2	10157519	10164911	BS
Zm00001d002326	2	10330317	10335434	BS
Zm00001d002338	2	10590636	10594877	BS
Zm00001d002342	2	10613064	10616088	BS
Zm00001d002422	2	12314864	12318602	BS
Zm00001d002426	2	12406435	12411685	BS
Zm00001d002428	2	12420570	12421886	BS
Zm00001d002450	2	12952259	12954772	BS
Zm00001d002451	2	12958511	12961105	BC
Zm00001d002462	2	13293935	13307750	BS
Zm00001d002478	2	13595707	13602314	BS
Zm00001d002496	2	14014924	14016528	BS
Zm00001d002499	2	14086378	14100162	BS
Zm00001d002503	2	14159121	14168043	BS
Zm00001d002650	2	18176300	18185185	BS
Zm00001d002654	2	18312494	18320006	BS
Zm00001d003751	2	57534252	57535567	BS
Zm00001d003756	2	57732692	57733740	BC
Zm00001d003757	2	57740875	57741842	BC
Zm00001d003889	2	65457794	65460979	BS
Zm00001d004586	2	120064674	120068672	BS
Zm00001d004591	2	120678263	120682358	BS
Zm00001d004621	2	122476412	122478624	BS
Zm00001d006871	2	218309397	218312057	BS
Zm00001d006875	2	218327504	218332462	BS
Zm00001d006879	2	218402878	218403637	BS
Zm00001d006886	2	218575861	218578925	BS
Zm00001d006889	2	218597202	218602040	BS
Zm00001d006904	2	219065491	219065887	BS
Zm00001d006906	2	219167947	219172957	BS
Zm00001d006907	2	219180627	219186031	BS
Zm00001d006910	2	219224626	219227525	BS
Zm00001d006924	2	219456301	219459200	BS
Zm00001d007073	2	221455837	221459336	BS
Zm00001d007597	2	235972115	235976132	BS
Zm00001d007600	2	235984775	235987601	BS
Zm00001d007624	2	236373650	236374367	BS
Zm00001d007630	2	236500893	236507850	BS
Zm00001d007632	2	236537622	236544099	BC
Zm00001d007633	2	236564996	236567074	BS
Zm00001d007635	2	236671570	236677308	BS
Zm00001d039379	3	2932313	2932748	BS
Zm00001d039380	3	2938832	2959820	BS
Zm00001d039385	3	3092384	3107653	BS
Zm00001d039386	3	3100277	3104395	BS
Zm00001d039387	3	3142740	3145531	BR
Zm00001d039392	3	3179454	3181317	BS
Zm00001d039404	3	3475441	3479629	BS
Zm00001d039407	3	3614005	3618190	BS
Zm00001d039411	3	3708910	3716373	BS
Zm00001d039414	3	3813037	3813622	BS
Zm00001d039415	3	3817605	3819478	BS
Zm00001d039422	3	3904535	3910859	BS
Zm00001d039432	3	4122094	4123749	BS
Zm00001d041578	3	128055990	128056665	BS
Zm00001d042074	3	149689420	149700461	BS
Zm00001d042084	3	150158456	150170976	BS
Zm00001d042088	3	150286590	150293334	BC
Zm00001d042090	3	150298205	150301300	BS
Zm00001d042128	3	152235247	152244672	BS
Zm00001d042133	3	152709849	152715263	BS
Zm00001d042136	3	153019933	153036689	BS
Zm00001d042140	3	153224734	153226799	BC
Zm00001d042142	3	153382172	153383674	BS
Zm00001d042143	3	153385867	153387244	BS
Zm00001d042144	3	153387706	153388655	BS
Zm00001d042154	3	153985629	153990675	BS
Zm00001d042182	3	155271483	155274696	BC
Zm00001d042183	3	155335235	155338925	BS
Zm00001d042212	3	156127889	156138007	BS
Zm00001d042213	3	156286693	156310438	BS
Zm00001d042233	3	157012963	157021930	BS
Zm00001d042257	3	157565558	157567207	BR
Zm00001d042259	3	157665993	157677732	BS
Zm00001d042272	3	158433825	158447664	BS
Zm00001d042274	3	158531433	158534266	BC
Zm00001d042275	3	158557915	158563258	BS
Zm00001d042276	3	158610654	158612902	BS
Zm00001d042279	3	158645567	158648768	BS
Zm00001d042287	3	159074668	159084170	BS
Zm00001d042288	3	159141394	159142793	BS
Zm00001d042303	3	160015500	160021474	BS
Zm00001d042314	3	160558686	160563121	BS
Zm00001d042319	3	161006233	161009799	BS
Zm00001d042341	3	162111301	162114273	BS
Zm00001d042344	3	162243683	162248792	BS
Zm00001d042345	3	162347552	162351683	BS
Zm00001d042353	3	162856700	162862617	BS
Zm00001d042355	3	162988221	162994268	BS
Zm00001d042373	3	163721948	163725152	BS
Zm00001d042505	3	170024609	170033966	BS
Zm00001d042507	3	170097427	170108009	BS
Zm00001d042520	3	170388453	170395506	BS
Zm00001d042525	3	170807230	170810349	BC
Zm00001d042526	3	170861365	170869496	BS
Zm00001d042530	3	170938370	170943460	BS
Zm00001d042533	3	171046142	171048686	BS
Zm00001d042535	3	171055516	171058160	BS
Zm00001d042536	3	171065301	171068300	BS
Zm00001d042541	3	171421716	171425401	BR
Zm00001d044393	3	226945824	226954001	BS
Zm00001d044431	3	227752041	227754923	BS
Zm00001d044452	3	228389699	228394343	BS
Zm00001d044455	3	228435562	228439044	BS
Zm00001d044457	3	228664057	228666721	BS
Zm00001d048593	4	921607	923738	BR
Zm00001d048599	4	1039794	1042322	BS
Zm00001d048608	4	1259981	1261388	BS
Zm00001d048609	4	1277392	1280951	BS
Zm00001d048614	4	1307130	1309817	BS
Zm00001d048615	4	1368531	1369329	BS
Zm00001d048625	4	1562954	1564019	BS
Zm00001d048662	4	2961498	2962521	BS
Zm00001d048688	4	3266869	3268342	BS
Zm00001d048693	4	3408212	3414247	BS
Zm00001d048695	4	3429845	3433327	BS
Zm00001d048703	4	3614698	3616705	BS
Zm00001d048786	4	5537282	5538661	BS
Zm00001d048789	4	5575117	5576450	BS
Zm00001d048794	4	5640578	5644397	BS
Zm00001d048799	4	5692114	5694484	BS
Zm00001d048802	4	5763280	5770165	BS
Zm00001d048819	4	5969503	5971918	BS
Zm00001d048824	4	6021397	6029788	BS
Zm00001d048841	4	6223610	6225506	BC
Zm00001d049617	4	37707196	37711570	BS
Zm00001d050300	4	79804776	79808322	BS
Zm00001d050310	4	80432809	80437142	BR
Zm00001d050642	4	109006157	109009903	BS
Zm00001d050666	4	113569135	113572987	BS
Zm00001d051568	4	162975758	162979667	BS
Zm00001d051584	4	163362906	163370485	BS
Zm00001d051866	4	172760523	172767030	BS
Zm00001d051867	4	172767579	172769133	BS
Zm00001d051870	4	172950399	172953761	BC
Zm00001d051875	4	173015129	173019365	BS
Zm00001d051881	4	173325713	173332359	BS
Zm00001d052292	4	186143718	186145605	BS
Zm00001d052294	4	186233310	186244991	BS
Zm00001d052295	4	186310056	186316348	BS
Zm00001d052303	4	186500640	186503477	BS
Zm00001d052701	4	198079780	198083069	BS
Zm00001d052709	4	198300955	198313710	BS
Zm00001d052726	4	199113826	199127980	BS
Zm00001d052733	4	199294140	199296531	BS
Zm00001d052741	4	199478962	199481434	BS
Zm00001d053090	4	213265063	213268433	BS
Zm00001d012909	5	1879411	1882859	BS
Zm00001d012911	5	1884198	1891050	BS
Zm00001d012922	5	1978762	1993142	BS
Zm00001d012924	5	2004891	2007704	BC
Zm00001d012931	5	2173188	2178440	BC
Zm00001d012932	5	2183942	2186302	BS
Zm00001d012933	5	2194974	2197929	BS
Zm00001d012935	5	2204319	2225211	BS
Zm00001d012938	5	2230364	2235259	BR
Zm00001d012955	5	2345663	2348616	BS
Zm00001d012957	5	2355512	2357943	BS
Zm00001d012963	5	2416249	2425046	BS
Zm00001d012979	5	2666356	2681120	BS
Zm00001d012981	5	2680387	2692291	BS
Zm00001d012984	5	2827980	2833133	BS
Zm00001d012988	5	2849020	2850279	BS
Zm00001d012996	5	2886365	2890377	BS
Zm00001d012998	5	2893964	2896910	BS
Zm00001d013005	5	2997318	3000825	BS
Zm00001d013006	5	3132562	3148461	BS
Zm00001d013007	5	3149160	3151741	BS
Zm00001d013009	5	3161898	3162291	BS
Zm00001d013012	5	3197351	3202002	BS
Zm00001d013013	5	3206169	3213965	BS
Zm00001d013019	5	3281412	3292822	BS
Zm00001d013022	5	3410174	3412752	BS
Zm00001d013026	5	3433738	3437031	BS
Zm00001d013034	5	3494822	3496592	BS
Zm00001d013035	5	3537737	3542307	BS
Zm00001d013037	5	3579929	3583194	BC
Zm00001d013038	5	3586890	3587917	BS
Zm00001d013040	5	3606323	3612670	BS
Zm00001d013041	5	3613356	3618413	BS
Zm00001d013054	5	3895206	3898568	BS
Zm00001d013055	5	3900059	3902473	BS
Zm00001d013059	5	3972808	3981361	BS
Zm00001d013060	5	4053397	4061564	BS
Zm00001d013061	5	4062402	4065804	BS
Zm00001d013075	5	4368505	4377766	BS
Zm00001d013076	5	4379337	4381854	BS
Zm00001d013077	5	4384815	4389625	BS
Zm00001d013078	5	4419198	4421924	BS
Zm00001d013079	5	4422305	4427048	BS
Zm00001d013081	5	4445500	4447321	BS
Zm00001d013083	5	4461281	4476568	BS
Zm00001d013086	5	4528424	4530419	BS
Zm00001d013089	5	4535408	4536527	BC
Zm00001d013094	5	4676460	4680208	BS
Zm00001d013098	5	4694180	4700885	BS
Zm00001d013112	5	4870602	4876553	BS
Zm00001d013113	5	4876756	4878827	BS
Zm00001d013116	5	4888299	4898134	BS
Zm00001d013135	5	5325996	5328420	BS
Zm00001d013146	5	5414766	5415465	BR
Zm00001d013147	5	5417207	5421880	BS
Zm00001d013156	5	5551024	5559268	BS
Zm00001d013159	5	5560311	5563194	BC
Zm00001d013173	5	5822164	5823286	BC
Zm00001d013179	5	5987436	5990898	BS
Zm00001d013183	5	6082262	6082909	BS
Zm00001d013186	5	6102969	6106886	BS
Zm00001d013195	5	6186787	6189857	BS
Zm00001d013199	5	6337531	6344646	BS
Zm00001d013223	5	6720507	6727876	BC
Zm00001d013231	5	6795973	6799658	BS
Zm00001d013240	5	6868132	6870925	BS
Zm00001d013242	5	6934016	6937646	BS
Zm00001d013243	5	6938132	6943851	BS
Zm00001d013245	5	6952559	6954002	BS
Zm00001d013252	5	7138251	7143092	BS
Zm00001d013254	5	7152542	7158397	BS
Zm00001d013256	5	7181061	7184784	BS
Zm00001d013262	5	7372366	7382139	BS
Zm00001d013271	5	7527475	7531518	BS
Zm00001d013289	5	7919329	7920532	BS
Zm00001d013290	5	7923061	7928233	BS
Zm00001d013300	5	8016322	8018515	BS
Zm00001d013301	5	8064916	8072039	BS
Zm00001d013302	5	8065261	8071957	BS
Zm00001d013324	5	8685363	8685864	BS
Zm00001d013333	5	8813066	8813381	BS
Zm00001d013344	5	8977119	8980910	BS
Zm00001d013348	5	9182480	9191208	BS
Zm00001d013446	5	11811403	11812920	BS
Zm00001d013448	5	11833202	11834064	BS
Zm00001d013449	5	11834941	11838699	BS
Zm00001d014757	5	61803046	61803691	BS
Zm00001d014759	5	61823495	61825412	BS
Zm00001d014760	5	61826955	61833388	BS
Zm00001d014761	5	61858153	61864495	BS
Zm00001d016188	5	149304158	149309955	BS
Zm00001d016361	5	159219011	159221123	BS
Zm00001d016364	5	159326169	159328780	BS
Zm00001d016365	5	159330633	159338014	BS
Zm00001d016371	5	159620926	159627681	BS
Zm00001d017178	5	188138767	188141720	BS
Zm00001d017179	5	188141860	188144082	BC
Zm00001d017186	5	188273102	188277915	BS
Zm00001d017187	5	188280297	188284023	BS
Zm00001d017251	5	190355324	190360718	BS
Zm00001d017274	5	191418710	191422345	BS
Zm00001d017275	5	191467429	191471500	BS
Zm00001d017276	5	191474695	191476810	BS
Zm00001d017392	5	194378572	194385434	BS
Zm00001d017395	5	194466961	194478849	BS
Zm00001d017445	5	196086106	196090434	BS
Zm00001d017449	5	196103544	196106389	BS
Zm00001d017454	5	196309359	196310577	BC
Zm00001d017456	5	196421599	196439701	BS
Zm00001d017459	5	196472361	196475461	BC
Zm00001d017467	5	196750196	196753865	BR
Zm00001d017485	5	197280406	197281892	BS
Zm00001d017501	5	197647530	197655122	BS
Zm00001d017507	5	197864411	197884322	BS
Zm00001d017512	5	198082032	198085866	BS
Zm00001d017513	5	198244235	198246356	BS
Zm00001d017575	5	200157731	200159935	BS
Zm00001d017583	5	200655863	200658911	BS
Zm00001d017584	5	200700838	200710960	BS
Zm00001d017601	5	201313633	201316918	BS
Zm00001d017620	5	201983971	201987023	BS
Zm00001d017638	5	202751394	202752915	BS
Zm00001d017639	5	202840914	202841791	BC
Zm00001d017654	5	203245359	203251909	BS
Zm00001d017656	5	203295311	203302352	BS
Zm00001d017669	5	203594530	203596061	BS
Zm00001d017785	5	206726527	206728565	BS
Zm00001d017793	5	206964938	206969131	BS
Zm00001d017807	5	207375637	207378185	BS
Zm00001d018103	5	214348207	214354420	BS
Zm00001d018107	5	214474685	214475630	BS
Zm00001d018149	5	215542514	215544271	BS
Zm00001d018150	5	215559913	215560543	BC
Zm00001d018157	5	215693590	215695288	BS
Zm00001d018161	5	215727083	215730071	BS
Zm00001d035113	6	5768604	5775689	BS
Zm00001d035135	6	6610860	6611724	BC
Zm00001d035149	6	7048493	7050657	BS
Zm00001d035562	6	33367725	33369350	BS
Zm00001d035574	6	34421938	34431541	BS
Zm00001d035578	6	34503114	34512232	BS
Zm00001d035589	6	35389578	35396535	BS
Zm00001d035601	6	36080325	36100552	BS
Zm00001d035603	6	36123334	36125771	BS
Zm00001d035605	6	36427344	36428954	BS
Zm00001d035646	6	38167811	38168627	BS
Zm00001d036301	6	83171216	83187583	BC
Zm00001d036608	6	94231653	94235649	BC
Zm00001d036615	6	94602438	94602903	BS
Zm00001d036616	6	94610525	94610921	BS
Zm00001d036626	6	95462354	95463470	BS
Zm00001d036630	6	95643470	95646716	BS
Zm00001d036635	6	95844089	95865714	BS
Zm00001d036642	6	95986849	95990149	BS
Zm00001d036720	6	98782180	98784853	BS
Zm00001d036723	6	99027308	99034287	BS
Zm00001d036736	6	99406291	99413471	BS
Zm00001d036750	6	99763876	99766409	BS
Zm00001d036751	6	99767851	99771038	BS
Zm00001d036758	6	99942700	99945111	BS
Zm00001d036763	6	100071536	100073677	BS
Zm00001d036764	6	100074697	100078882	BS
Zm00001d036768	6	100159663	100160590	BS
Zm00001d036784	6	100805521	100810246	BS
Zm00001d036785	6	100865972	100876705	BS
Zm00001d036789	6	100928985	100933110	BS
Zm00001d036796	6	101178915	101181950	BS
Zm00001d036827	6	102933389	102942927	BS
Zm00001d037359	6	122793611	122795290	BS
Zm00001d037362	6	122862918	122881065	BS
Zm00001d038306	6	154116775	154122027	BC
Zm00001d038310	6	154166395	154172068	BS
Zm00001d038318	6	154317638	154322897	BS
Zm00001d038326	6	154559424	154564538	BS
Zm00001d038330	6	154712694	154715814	BS
Zm00001d038334	6	154787168	154790440	BS
Zm00001d038343	6	154892325	154897705	BS
Zm00001d038542	6	159649835	159650908	BS
Zm00001d038546	6	159661655	159665659	BS
Zm00001d038547	6	159734305	159738603	BS
Zm00001d038557	6	159799342	159805085	BS
Zm00001d018617	7	1105511	1106576	BS
Zm00001d018628	7	1371038	1371678	BS
Zm00001d018629	7	1372026	1372659	BS
Zm00001d018630	7	1373356	1373758	BS
Zm00001d018634	7	1391300	1395097	BS
Zm00001d018636	7	1401156	1403921	BS
Zm00001d018642	7	1465053	1470400	BS
Zm00001d018867	7	7839801	7844665	BC
Zm00001d018868	7	7846620	7849128	BS
Zm00001d018869	7	7849924	7861720	BS
Zm00001d018870	7	7864145	7869448	BC
Zm00001d019288	7	25848832	25853762	BS
Zm00001d019585	7	44683907	44694850	BS
Zm00001d019586	7	44685449	44699205	BS
Zm00001d019593	7	45246087	45247213	BS
Zm00001d019595	7	45546082	45550883	BS
Zm00001d019597	7	45693403	45696635	BS
Zm00001d019699	7	51748841	51764687	BS
Zm00001d019712	7	53178503	53179541	BS
Zm00001d019754	7	56516522	56522809	BS
Zm00001d020450	7	115280590	115282707	BC
Zm00001d020454	7	115407051	115412263	BS
Zm00001d020593	7	123984903	123993063	BS
Zm00001d008257	8	3280305	3293112	BS
Zm00001d008259	8	3340626	3344777	BS
Zm00001d008268	8	3546647	3549333	BS
Zm00001d008273	8	3682733	3687115	BS
Zm00001d008690	8	17240300	17243643	BS
Zm00001d008691	8	17288749	17293014	BS
Zm00001d008706	8	17461548	17462748	BS
Zm00001d008720	8	17728576	17733628	BC
Zm00001d008721	8	17742179	17743370	BS
Zm00001d008743	8	18840761	18851163	BS
Zm00001d008744	8	18855125	18861446	BS
Zm00001d008749	8	18951757	18953833	BS
Zm00001d008752	8	18999371	19006082	BS
Zm00001d008756	8	19076000	19077332	BS
Zm00001d008758	8	19235295	19240387	BS
Zm00001d008782	8	19837107	19840416	BS
Zm00001d009508	8	68049371	68053321	BS
Zm00001d009542	8	69433547	69438467	BS
Zm00001d009552	8	70006055	70009786	BC
Zm00001d009567	8	70664934	70665783	BS
Zm00001d009572	8	71293572	71295391	BS
Zm00001d009578	8	71548475	71550482	BS
Zm00001d009580	8	71626295	71629642	BS
Zm00001d009589	8	71899225	71900023	BS
Zm00001d009591	8	72047546	72074493	BS
Zm00001d009596	8	72389683	72393869	BS
Zm00001d009597	8	72393933	72400704	BS
Zm00001d009613	8	73135976	73145220	BS
Zm00001d009617	8	73343603	73351556	BS
Zm00001d009649	8	74319438	74349436	BS
Zm00001d009660	8	74951344	74955026	BS
Zm00001d009669	8	75146232	75152432	BS
Zm00001d009687	8	75918221	75919097	BS
Zm00001d009877	8	86773768	86776719	BC
Zm00001d009878	8	86792765	86798116	BS
Zm00001d009883	8	87301377	87313130	BC
Zm00001d009891	8	87730224	87731601	BS
Zm00001d010227	8	104776611	104781353	BS
Zm00001d010519	8	118867606	118872391	BS
Zm00001d010521	8	119045451	119050075	BS
Zm00001d010534	8	119590650	119595708	BS
Zm00001d010535	8	119686698	119690647	BS
Zm00001d010576	8	120764518	120771258	BS
Zm00001d010579	8	120806360	120811444	BS
Zm00001d010590	8	121144351	121148411	BS
Zm00001d010596	8	121427946	121428690	BS
Zm00001d010606	8	121735845	121745421	BS
Zm00001d010631	8	122406422	122410156	BC
Zm00001d010632	8	122513876	122514876	BC
Zm00001d010640	8	122789932	122790997	BS
Zm00001d010646	8	122873950	122875909	BS
Zm00001d010648	8	122887224	122890927	BS
Zm00001d010649	8	122943983	122944412	BC
Zm00001d010651	8	122974458	122974956	BS
Zm00001d010700	8	124961671	124970124	BS
Zm00001d010702	8	124974033	124976815	BS
Zm00001d010710	8	125242584	125262467	BS
Zm00001d010715	8	125482281	125483096	BS
Zm00001d010732	8	126282951	126285155	BS
Zm00001d010733	8	126285346	126288165	BS
Zm00001d010755	8	126969527	126978127	BS
Zm00001d010791	8	127880213	127887153	BS
Zm00001d010798	8	128194127	128195278	BS
Zm00001d010799	8	128196796	128210614	BS
Zm00001d010804	8	128347493	128353068	BS
Zm00001d010808	8	128526651	128530176	BS
Zm00001d010813	8	128624528	128626084	BS
Zm00001d010822	8	128819167	128821322	BS
Zm00001d010832	8	129280799	129281597	BS
Zm00001d010834	8	129331384	129334443	BS
Zm00001d010840	8	129739530	129743950	BC
Zm00001d010859	8	130746934	130759764	BS
Zm00001d010915	8	133302072	133305442	BS
Zm00001d010920	8	133482822	133486240	BS
Zm00001d010924	8	133674281	133675882	BS
Zm00001d010946	8	134633258	134637535	BS
Zm00001d010957	8	135035603	135038405	BS
Zm00001d010970	8	135473699	135484287	BS
Zm00001d010974	8	135530019	135542207	BS
Zm00001d010975	8	135640288	135644098	BS
Zm00001d010978	8	135743206	135743999	BS
Zm00001d010987	8	136009215	136012084	BS
Zm00001d010995	8	136175478	136181191	BS
Zm00001d011001	8	136349223	136350587	BS
Zm00001d011002	8	136349563	136350602	BS
Zm00001d011034	8	137153415	137156549	BS
Zm00001d011035	8	137157190	137159528	BS
Zm00001d011041	8	137259914	137262192	BS
Zm00001d011049	8	137407522	137410764	BS
Zm00001d011051	8	137414911	137418125	BS
Zm00001d011060	8	137865330	137867859	BS
Zm00001d011063	8	137939413	137940319	BS
Zm00001d011210	8	143020694	143027838	BS
Zm00001d012020	8	166623986	166626005	BS
Zm00001d012033	8	166838900	166842661	BS
Zm00001d012036	8	166917605	166923260	BS
Zm00001d012044	8	167187770	167190749	BS
Zm00001d012052	8	167250645	167252718	BS
Zm00001d012061	8	167515701	167528413	BS
Zm00001d012063	8	167541166	167541802	BS
Zm00001d012067	8	167566133	167569229	BS
Zm00001d012069	8	167595111	167595978	BS
Zm00001d012074	8	167679456	167682478	BS
Zm00001d012081	8	167766215	167766518	BS
Zm00001d012085	8	167847284	167854405	BS
Zm00001d012086	8	167856338	167866530	BS
Zm00001d012088	8	168007696	168007981	BC
Zm00001d012091	8	168039289	168040576	BR
Zm00001d012121	8	168477739	168480878	BS
Zm00001d012127	8	168508872	168510872	BS
Zm00001d012141	8	168732015	168736038	BC
Zm00001d012144	8	168855686	168867132	BS
Zm00001d012228	8	170458718	170462003	BS
Zm00001d012229	8	170466436	170472563	BS
Zm00001d012233	8	170593616	170597148	BS
Zm00001d012237	8	170724734	170730425	BS
Zm00001d012239	8	170751540	170756148	BS
Zm00001d012241	8	170787854	170788898	BS
Zm00001d012243	8	170830140	170831442	BS
Zm00001d012245	8	170916912	170919259	BS
Zm00001d012247	8	170932390	170938329	BS
Zm00001d012257	8	171216717	171226043	BC
Zm00001d012263	8	171421195	171427134	BS
Zm00001d012267	8	171610393	171615563	BS
Zm00001d012274	8	171718375	171721067	BS
Zm00001d012286	8	171908318	171912516	BS
Zm00001d012301	8	172072954	172076143	BS
Zm00001d012302	8	172078593	172079778	BS
Zm00001d012306	8	172154534	172156824	BS
Zm00001d012312	8	172215663	172217156	BS
Zm00001d012314	8	172325976	172333899	BS
Zm00001d012315	8	172325995	172327405	BS
Zm00001d012322	8	172403400	172405359	BS
Zm00001d012336	8	172697735	172698849	BS
Zm00001d012339	8	172717219	172718296	BS
Zm00001d012350	8	172835582	172837490	BS
Zm00001d012383	8	173271091	173275059	BS
Zm00001d044757	9	1442781	1460717	BS
Zm00001d044774	9	2060150	2066682	BS
Zm00001d044775	9	2067197	2068863	BS
Zm00001d046831	9	107713404	107718380	BS
Zm00001d047349	9	127177133	127181687	BR
Zm00001d047354	9	127348750	127350991	BS
Zm00001d047600	9	136751507	136756867	BS
Zm00001d047601	9	136758399	136763052	BS
Zm00001d047603	9	136816008	136820004	BS
Zm00001d047612	9	137003088	137008784	BC
Zm00001d047618	9	137184848	137185370	BS
Zm00001d047736	9	140319257	140322843	BS
Zm00001d048021	9	148185905	148187354	BS
Zm00001d048027	9	148352502	148353498	BS
Zm00001d048028	9	148355083	148360632	BS
Zm00001d048291	9	153995277	153999021	BS
Zm00001d048294	9	154025283	154025704	BS
Zm00001d048298	9	154124095	154129188	BS
Zm00001d048309	9	154303193	154304565	BS
Zm00001d048314	9	154446528	154450415	BS
Zm00001d048319	9	154468683	154472507	BS
Zm00001d048325	9	154499834	154502260	BS
Zm00001d023311	10	2743365	2754357	BS
Zm00001d023314	10	2775080	2777402	BR
Zm00001d023318	10	2950376	2965782	BS
Zm00001d023321	10	3232064	3239970	BS
Zm00001d023337	10	3651996	3660777	BS
Zm00001d023366	10	4128219	4129971	BC
Zm00001d023368	10	4183913	4190591	BS
Zm00001d023371	10	4190679	4193349	BC
Zm00001d023376	10	4272267	4274843	BS
Zm00001d023379	10	4293118	4298209	BS
Zm00001d024952	10	96586360	96592679	BS
Zm00001d025180	10	107999210	108003428	BS
Zm00001d025413	10	117927674	117931068	BS
Zm00001d025514	10	120969084	120970263	BS
Zm00001d025522	10	121168117	121172140	BS
Zm00001d025913	10	133665353	133665806	BS
Zm00001d025920	10	133768160	133770170	BS
Zm00001d025921	10	133772840	133780821	BS
Zm00001d025924	10	133844871	133846261	BS
Zm00001d025933	10	134109815	134112217	BS
Zm00001d025938	10	134152837	134158958	BS
Zm00001d025940	10	134168605	134169597	BS
Zm00001d025948	10	134519363	134523011	BS
Zm00001d025950	10	134553868	134559580	BS
Zm00001d025959	10	134818604	134819660	BS
Zm00001d025977	10	135065679	135068785	BS
Zm00001d025980	10	135233564	135243356	BS
Zm00001d025984	10	135302915	135307138	BS
Zm00001d026548	10	147989287	148003202	BS
Zm00001d026549	10	148006439	148015145	BS
Zm00001d026578	10	148267757	148269932	BS
Zm00001d026587	10	148406794	148411190	BS
Zm00001d026590	10	148523745	148532791	BS
Zm00001d026598	10	148710853	148712556	BS
Zm00001d026599	10	148715855	148717059	BS
Zm00001d026603	10	148758022	148764012	BS
Zm00001d026609	10	148914773	148919060	BS
Zm00001d026634	10	149201364	149204601	BS
Chr, chromosome.

## Sheet: Table S7
Table S7 Nucleotide diversity of genes.
Gene ID	Chr	Position	Teosinte	Maize
Zm00001d028180	1	25181451 - 25182450	0.00258356	0.000675748
Zm00001d028180	1	25181951 - 25182950	0.0045533	0.000905001
Zm00001d028180	1	25182451 - 25183450	0.00614463	0.00107374
Zm00001d028180	1	25182951 - 25183950	0.0073392	0.00117629
Zm00001d028180	1	25183451 - 25184450	0.00810614	0.00120736
Zm00001d028180	1	25183951 - 25184950	0.00849423	0.00118229
Zm00001d028180	1	25184451 - 25185450	0.00860459	0.00112642
Zm00001d028180	1	25184951 - 25185950	0.00827548	0.00098507
Zm00001d028180	1	25185451 - 25186450	0.00749758	0.000757694
Zm00001d028180	1	25185951 - 25186950	0.00660072	0.000550763
Zm00001d028180	1	25186451 - 25187450	0.00526862	0.000353413
Zm00001d028180	1	25186951 - 25187950	0.00351247	0.000136851
Zm00001d028180	1	25187451 - 25188450	0.00215321	0
Zm00001d028180	1	25187951 - 25188950	0.00138606	0
Zm00001d028180	1	25188451 - 25189450	0.000829503	0
Zm00001d028180	1	25188951 - 25189950	0.000439356	0
Zm00001d028180	1	25189451 - 25190450	0.000171442	1.81407e-05
Zm00001d028180	1	25189951 - 25190950	0.000129173	1.40862e-05
Zm00001d028180	1	25190451 - 25191450	0.000279817	1.30403e-05
Zm00001d028180	1	25190951 - 25191950	0.000374984	1.18065e-05
Zm00001d028180	1	25191451 - 25192450	0.000412058	1.04353e-05
Zm00001d028180	1	25191951 - 25192950	0.000497954	1.05381e-05
Zm00001d028180	1	25192451 - 25193450	0.00054858	1.12598e-05
Zm00001d028180	1	25192951 - 25193950	0.000540265	1.42128e-05
Zm00001d028180	1	25193451 - 25194450	0.000515561	1.90541e-05
Zm00001d028180	1	25193951 - 25194950	0.000489711	2.19954e-05
Zm00001d028180	1	25194451 - 25195450	0.000453673	2.16393e-05
Zm00001d028180	1	25194951 - 25195950	0.000402904	2.00045e-05
Zm00001d028180	1	25195451 - 25196450	0.000359396	1.84262e-05
Zm00001d028180	1	25195951 - 25196950	0.000345141	1.82398e-05
Zm00001d028180	1	25196451 - 25197450	0.000374915	1.95324e-05
Zm00001d028180	1	25196951 - 25197950	0.000425076	2.1092e-05
Zm00001d028180	1	25197451 - 25198450	0.000459984	2.23055e-05
Zm00001d028180	1	25197951 - 25198950	0.000500603	2.44078e-05
Zm00001d028180	1	25198451 - 25199450	0.000558672	2.75662e-05
Zm00001d028180	1	25198951 - 25199950	0.00058472	2.95661e-05
Zm00001d028180	1	25199451 - 25200450	0.000551734	2.86887e-05
Zm00001d028180	1	25199951 - 25200950	0.000491783	2.64657e-05
Zm00001d028180	1	25200451 - 25201450	0.000444018	2.55586e-05
Zm00001d028180	1	25200951 - 25201950	0.000362944	2.36257e-05
Zm00001d028180	1	25201451 - 25202450	0.000226495	1.93118e-05
Zm00001d028180	1	25201951 - 25202950	0.000108963	1.67582e-05
Zm00001d028180	1	25202451 - 25203450	8.46407e-05	2.01063e-05
Zm00001d028180	1	25202951 - 25203950	0	8.91562e-06
Zm00001d028180	1	25203451 - 25204450	0	0
Zm00001d028180	1	25203951 - 25204950	0	7.87857e-06
Zm00001d028180	1	25204451 - 25205450	0.000652841	9.57874e-05
Zm00001d028180	1	25204951 - 25205950	0.00165388	0.000218687
Zm00001d028180	1	25205451 - 25206450	0.00273889	0.00031969
Zm00001d028180	1	25205951 - 25206950	0.00428431	0.000421783
Zm00001d028180	1	25206451 - 25207450	0.00624018	0.000543176
Zm00001d028180	1	25206951 - 25207950	0.00778027	0.000619822
Zm00001d028180	1	25207451 - 25208450	0.00899703	0.000635424
Zm00001d028180	1	25207951 - 25208950	0.0102758	0.000621452
Zm00001d028180	1	25208451 - 25209450	0.0112297	0.000585507
Zm00001d028180	1	25208951 - 25209950	0.0114718	0.000535187
Zm00001d028180	1	25209451 - 25210450	0.0105391	0.000428072
Zm00001d028180	1	25209951 - 25210950	0.00885034	0.000273589
Zm00001d028180	1	25210451 - 25211450	0.00734169	0.00015711
Zm00001d028180	1	25210951 - 25211950	0.00581785	0.000102918
Zm00001d028180	1	25211451 - 25212450	0.00394941	6.87458e-05
Zm00001d028180	1	25211951 - 25212950	0.00247129	4.01335e-05
Zm00001d028180	1	25212451 - 25213450	0.00143656	1.72686e-05
Zm00001d028180	1	25212951 - 25213950	0.000504651	5.26374e-06
Zm00001d028180	1	25213451 - 25214450	0	0
Zm00001d028180	1	25213951 - 25214950	0	0
Zm00001d028180	1	25214451 - 25215450	0	3.95528e-06
Zm00001d028180	1	25214951 - 25215950	0	1.42007e-05
Zm00001d028180	1	25215451 - 25216450	2.4492e-05	1.8838e-05
Zm00001d028180	1	25215951 - 25216950	1.98841e-05	1.80796e-05
Zm00001d028180	1	25216451 - 25217450	4.5577e-05	1.70897e-05
Zm00001d028180	1	25216951 - 25217950	5.70288e-05	1.56942e-05
Zm00001d028180	1	25217451 - 25218450	4.97758e-05	1.27502e-05
Zm00001d028180	1	25217951 - 25218950	4.5956e-05	8.56694e-06
Zm00001d028180	1	25218451 - 25219450	4.093e-05	5.1484e-06
Zm00001d028180	1	25218951 - 25219950	3.07471e-05	2.31563e-06
Zm00001d028180	1	25219451 - 25220450	1.81247e-05	0
Zm00001d028180	1	25219951 - 25220950	8.42545e-06	0
Zm00001d028180	1	25220451 - 25221450	3.42389e-06	0
Zm00001d028180	1	25220951 - 25221950	6.56222e-07	0
Zm00001d028180	1	25221451 - 25222450	0	0
Zm00001d028180	1	25221951 - 25222950	0	0
Zm00001d028180	1	25222451 - 25223450	0	0
Zm00001d028180	1	25222951 - 25223950	0	0
Zm00001d028180	1	25223451 - 25224450	0	0
Zm00001d028180	1	25223951 - 25224950	0	0
Zm00001d028180	1	25224451 - 25225450	0	0
Zm00001d028180	1	25224951 - 25225950	0	0
Zm00001d028180	1	25225451 - 25226450	0	0
Zm00001d028180	1	25225951 - 25226950	0	0
Zm00001d028180	1	25226451 - 25227450	0	0
Zm00001d028180	1	25226951 - 25227950	0	0
Zm00001d028180	1	25227451 - 25228450	0	0
Zm00001d028180	1	25227951 - 25228950	0	0
Zm00001d028180	1	25228451 - 25229450	0	0
Zm00001d028180	1	25228951 - 25229950	0	0
Zm00001d028180	1	25229451 - 25230450	0	0
Zm00001d028180	1	25229951 - 25230950	0	0
Zm00001d028180	1	25230451 - 25231450	0	0
Zm00001d028180	1	25230951 - 25231950	0	0
Zm00001d028180	1	25231451 - 25232450	0	0
Zm00001d028180	1	25231951 - 25232950	0	0
Zm00001d028180	1	25232451 - 25233450	0	0
Zm00001d028180	1	25232951 - 25233950	0	0
Zm00001d028180	1	25233451 - 25234450	0	0
Zm00001d028180	1	25233951 - 25234950	0	0
Zm00001d028180	1	25234451 - 25235450	0	0
Zm00001d028180	1	25234951 - 25235950	0	0
Zm00001d028180	1	25235451 - 25236450	0	0
Zm00001d028180	1	25235951 - 25236950	0	0
Zm00001d028180	1	25236451 - 25237450	0	0
Zm00001d028180	1	25236951 - 25237950	0	0
Zm00001d028180	1	25237451 - 25238450	0	0
Zm00001d028180	1	25237951 - 25238950	0	0
Zm00001d028180	1	25238451 - 25239450	0	0
Zm00001d028180	1	25238951 - 25239950	0	0
Zm00001d028180	1	25239451 - 25240450	0	0
Zm00001d028180	1	25239951 - 25240950	0	0
Zm00001d028180	1	25240451 - 25241450	0	0
Zm00001d028180	1	25240951 - 25241950	0	0
Zm00001d028180	1	25241451 - 25242450	0	0
Zm00001d028180	1	25241951 - 25242950	0	0
Zm00001d028180	1	25242451 - 25243450	0	0
Zm00001d028180	1	25242951 - 25243950	0	0
Zm00001d028180	1	25243451 - 25244450	0	0
Zm00001d028180	1	25243951 - 25244950	0	0
Zm00001d028180	1	25244451 - 25245450	0	0
Zm00001d028180	1	25244951 - 25245950	0	0
Zm00001d028180	1	25245451 - 25246450	0	0
Zm00001d028180	1	25245951 - 25246950	0	0
Zm00001d028180	1	25246451 - 25247450	0	0
Zm00001d028180	1	25246951 - 25247950	0	0
Zm00001d028180	1	25247451 - 25248450	0	0
Zm00001d028180	1	25247951 - 25248950	0	0
Zm00001d028180	1	25248451 - 25249450	0	0
Zm00001d028180	1	25248951 - 25249950	0	0
Zm00001d028180	1	25249451 - 25250450	0	0
Zm00001d028180	1	25249951 - 25250950	0	0
Zm00001d028180	1	25250451 - 25251450	0	0
Zm00001d028180	1	25250951 - 25251950	0	0
Zm00001d028180	1	25251451 - 25252450	0	0
Zm00001d028180	1	25251951 - 25252950	0	0
Zm00001d028180	1	25252451 - 25253450	0	0
Zm00001d028180	1	25252951 - 25253950	0	0
Zm00001d028180	1	25253451 - 25254450	0	0
Zm00001d028180	1	25253951 - 25254950	0	0
Zm00001d028180	1	25254451 - 25255450	0	0
Zm00001d028180	1	25254951 - 25255950	0	0
Zm00001d028180	1	25255451 - 25256450	0	0
Zm00001d028180	1	25255951 - 25256950	0	0
Zm00001d028180	1	25256451 - 25257450	0	0
Zm00001d028180	1	25256951 - 25257950	0	0
Zm00001d028180	1	25257451 - 25258450	0	0
Zm00001d028180	1	25257951 - 25258950	1.45508e-05	1.43735e-06
Zm00001d028180	1	25258451 - 25259450	6.91457e-05	6.83031e-06
Zm00001d028180	1	25258951 - 25259950	0.000109892	1.08553e-05
Zm00001d028180	1	25259451 - 25260450	0.000138459	1.35762e-05
Zm00001d028180	1	25259951 - 25260950	0.000170265	1.65131e-05
Zm00001d028180	1	25260451 - 25261450	0.000195203	1.88153e-05
Zm00001d028180	1	25260951 - 25261950	0.000203168	1.96319e-05
Zm00001d028180	1	25261451 - 25262450	0.000182497	1.79163e-05
Zm00001d028180	1	25261951 - 25262950	0.00014369	1.45818e-05
Zm00001d028180	1	25262451 - 25263450	0.000109892	1.17177e-05
Zm00001d028180	1	25262951 - 25263950	6.20329e-05	8.17839e-06
Zm00001d028180	1	25263451 - 25264450	0	3.33132e-06
Zm00001d028180	1	25263951 - 25264950	0	3.55694e-08
Zm00001d028180	1	25264451 - 25265450	0	0
Zm00001d028180	1	25264951 - 25265950	0	0
Zm00001d028180	1	25265451 - 25266450	0	0
Zm00001d028180	1	25265951 - 25266950	4.36014e-05	3.05564e-06
Zm00001d028180	1	25266451 - 25267450	0.000156224	8.85598e-06
Zm00001d028180	1	25266951 - 25267950	0.000276051	1.5046e-05
Zm00001d028180	1	25267451 - 25268450	0.000375395	2.01264e-05
Zm00001d028180	1	25267951 - 25268950	0.000469066	2.50266e-05
Zm00001d028180	1	25268451 - 25269450	0.000574187	3.07028e-05
Zm00001d028180	1	25268951 - 25269950	0.000666542	3.56962e-05
Zm00001d028180	1	25269451 - 25270450	0.000736552	3.95734e-05
Zm00001d028180	1	25269951 - 25270950	0.000793542	4.2878e-05
Zm00001d028180	1	25270451 - 25271450	0.000841655	4.56157e-05
Zm00001d028180	1	25270951 - 25271950	0.000883931	4.75618e-05
Zm00001d028180	1	25271451 - 25272450	0.000917904	4.87002e-05
Zm00001d028180	1	25271951 - 25272950	0.000939457	4.93498e-05
Zm00001d028180	1	25272451 - 25273450	0.000943461	4.54944e-05
Zm00001d028180	1	25272951 - 25273950	0.000932762	3.70029e-05
Zm00001d028180	1	25273451 - 25274450	0.000915204	3.00223e-05
Zm00001d028180	1	25273951 - 25274950	0.000898631	3.06994e-05
Zm00001d028180	1	25274451 - 25275450	0.000714569	2.16273e-05
Zm00001d028180	1	25274951 - 25275950	0.000417704	4.17179e-06
Zm00001d028180	1	25275451 - 25276450	0.000350621	1.26377e-05
Zm00001d028180	1	25275951 - 25276950	0.00041753	1.84751e-05
Zm00001d028180	1	25276451 - 25277450	0.000514614	2.36175e-05
Zm00001d028180	1	25276951 - 25277950	0.000972408	0.000108096
Zm00001d028180	1	25277451 - 25278450	0.0021797	0.000384068
Zm00001d028180	1	25277951 - 25278950	0.00383658	0.000765898
Zm00001d028180	1	25278451 - 25279450	0.00524056	0.00103693
Zm00001d028180	1	25278951 - 25279950	0.00675055	0.00121605
Zm00001d028180	1	25279451 - 25280450	0.00854811	0.00139808
Zm00001d028180	1	25279951 - 25280950	0.00966473	0.00148023
Zm00001d028180	1	25280451 - 25281450	0.0097827	0.00137062
Zm00001d028180	1	25280951 - 25281950	0.00945235	0.00114859
Zm00001d028180	1	25281451 - 25282450	0.00900717	0.000968222
Zm00001d028180	1	25281951 - 25282950	0.00793419	0.000752906
Zm00001d028180	1	25282451 - 25283450	0.00624062	0.00045018
Zm00001d028180	1	25282951 - 25283950	0.00504025	0.000250305
Zm00001d028180	1	25283451 - 25284450	0.00449452	0.000240373
Zm00001d028180	1	25283951 - 25284950	0.00407506	0.000321629
Zm00001d028180	1	25284451 - 25285450	0.00386098	0.000405564
Zm00001d028180	1	25284951 - 25285950	0.00406251	0.000487814
Zm00001d028180	1	25285451 - 25286450	0.00464031	0.000607831
Zm00001d028180	1	25285951 - 25286950	0.00529915	0.000742829
Zm00001d028180	1	25286451 - 25287450	0.0057438	0.000870023
Zm00001d028180	1	25286951 - 25287950	0.00605474	0.00102248
Zm00001d028180	1	25287451 - 25288450	0.00637825	0.00120061
Zm00001d028180	1	25287951 - 25288950	0.00651781	0.00133265
Zm00001d028180	1	25288451 - 25289450	0.00639436	0.00144729
Zm00001d028180	1	25288951 - 25289950	0.006128	0.00157102
Zm00001d028180	1	25289451 - 25290450	0.00582094	0.00162872
Zm00001d028180	1	25289951 - 25290950	0.00542263	0.0015681
Zm00001d028180	1	25290451 - 25291450	0.00490619	0.00143529
Zm00001d028180	1	25290951 - 25291950	0.00440934	0.00130277
Zm00001d028180	1	25291451 - 25292450	0.00388461	0.00115574
Zm00001d028180	1	25291951 - 25292950	0.00326569	0.000961546
Zm00001d028180	1	25292451 - 25293450	0.00266201	0.000765806
Zm00001d028180	1	25292951 - 25293950	0.002183	0.000614159
Zm00001d028180	1	25293451 - 25294450	0.00185793	0.00050401
Zm00001d028180	1	25293951 - 25294950	0.00161381	0.000408936
Zm00001d028180	1	25294451 - 25295450	0.00140668	0.000338824
Zm00001d028180	1	25294951 - 25295950	0.00121409	0.00030619
Zm00001d028180	1	25295451 - 25296450	0.00105337	0.000298326
Zm00001d028180	1	25295951 - 25296950	0.000940213	0.000287288
Zm00001d028180	1	25296451 - 25297450	0.000963828	0.000280021
Zm00001d028180	1	25296951 - 25297950	0.00109126	0.000289761
Zm00001d028180	1	25297451 - 25298450	0.00115498	0.000297996
Zm00001d028180	1	25297951 - 25298950	0.00112646	0.000307567
Zm00001d028180	1	25298451 - 25299450	0.0010875	0.00032616
Zm00001d028180	1	25298951 - 25299950	0.00103612	0.000342532
Zm00001d028180	1	25299451 - 25300450	0.000970345	0.000345443
Zm00001d028180	1	25299951 - 25300950	0.000853685	0.000327967
Zm00001d028180	1	25300451 - 25301450	0.000698839	0.000299365
Zm00001d028180	1	25300951 - 25301950	0.000577582	0.000272677
Zm00001d028180	1	25301451 - 25302450	0.000498717	0.00024799
Zm00001d028180	1	25301951 - 25302950	0.0004297	0.000221404
Zm00001d028180	1	25302451 - 25303450	0.000380284	0.000199983
Zm00001d028180	1	25302951 - 25303950	0.000364901	0.000170743
Zm00001d028180	1	25303451 - 25304450	0.000374647	0.000132502
Zm00001d028180	1	25303951 - 25304950	0.000384273	0.000110025
Zm00001d028180	1	25304451 - 25305450	0.000398571	0.000105453
Zm00001d028180	1	25304951 - 25305950	0.00042992	0.000107865
Zm00001d028180	1	25305451 - 25306450	0.000464446	0.000122444
Zm00001d028180	1	25305951 - 25306950	0.000488274	0.000154371
Zm00001d028180	1	25306451 - 25307450	0.000509637	0.000218009
Zm00001d028180	1	25306951 - 25307950	0.000533721	0.000303469
Zm00001d028180	1	25307451 - 25308450	0.000542082	0.000379558
Zm00001d028180	1	25307951 - 25308950	0.000501566	0.000471293
Zm00001d028180	1	25308451 - 25309450	0.00043387	0.000583199
Zm00001d028180	1	25308951 - 25309950	0.000402821	0.000653347
Zm00001d028180	1	25309451 - 25310450	0.000392316	0.00066438
Zm00001d028180	1	25309951 - 25310950	0.000378265	0.000652449
Zm00001d028180	1	25310451 - 25311450	0.000412524	0.000635888
Zm00001d028180	1	25310951 - 25311950	0.000503047	0.000577402
Zm00001d028180	1	25311451 - 25312450	0.000621682	0.000466141
Zm00001d028180	1	25311951 - 25312950	0.000766135	0.0003601
Zm00001d028180	1	25312451 - 25313450	0.000934113	0.000317278
Zm00001d028180	1	25312951 - 25313950	0.00114311	0.000372683
Zm00001d028180	1	25313451 - 25314450	0.00139953	0.000483556
Zm00001d028180	1	25313951 - 25314950	0.00168449	0.000591241
Zm00001d028180	1	25314451 - 25315450	0.00215312	0.000756655
Zm00001d028180	1	25314951 - 25315950	0.00273624	0.000977852
Zm00001d028180	1	25315451 - 25316450	0.00307845	0.00110188
Zm00001d028180	1	25315951 - 25316950	0.00314345	0.00109182
Zm00001d028180	1	25316451 - 25317450	0.00312044	0.00103194
Zm00001d028180	1	25316951 - 25317950	0.0029923	0.00095108
Zm00001d028180	1	25317451 - 25318450	0.00259611	0.000804092
Zm00001d028180	1	25317951 - 25318950	0.00193651	0.000575816
Zm00001d028180	1	25318451 - 25319450	0.0012478	0.000340044
Zm00001d028180	1	25318951 - 25319950	0.000764263	0.00017057
Zm00001d028180	1	25319451 - 25320450	0.000471811	7.32809e-05
Zm00001d028180	1	25319951 - 25320950	0.000238254	4.25924e-06
Zm00001d028180	1	25320451 - 25321450	0.000120697	0
Zm00001d028180	1	25320951 - 25321950	0.000309034	0
Zm00001d028180	1	25321451 - 25322450	0.0007129	5.65915e-05
Zm00001d028180	1	25321951 - 25322950	0.000969006	0.000100504
Zm00001d028180	1	25322451 - 25323450	0.00102911	0.000106884
Zm00001d028180	1	25322951 - 25323950	0.00106829	0.000113487
Zm00001d028180	1	25323451 - 25324450	0.00105828	0.000114131
Zm00001d028180	1	25323951 - 25324950	0.000938797	9.95932e-05
Zm00001d028180	1	25324451 - 25325450	0.000723641	7.28036e-05
Zm00001d028180	1	25324951 - 25325950	0.00049567	4.58113e-05
Zm00001d028180	1	25325451 - 25326450	0.000337741	3.06655e-05
Zm00001d028180	1	25325951 - 25326950	0.000257322	3.18339e-05
Zm00001d028180	1	25326451 - 25327450	0.000201026	4.0146e-05
Zm00001d028180	1	25326951 - 25327950	0.000160421	4.71931e-05
Zm00001d028180	1	25327451 - 25328450	0.000153233	5.80115e-05
Zm00001d028180	1	25327951 - 25328950	0.000178854	7.48541e-05
Zm00001d028180	1	25328451 - 25329450	0.00020135	8.51376e-05
Zm00001d028180	1	25328951 - 25329950	0.000222225	8.70028e-05
Zm00001d028180	1	25329451 - 25330450	0.000255814	8.65459e-05
Zm00001d028180	1	25329951 - 25330950	0.000285432	8.3117e-05
Zm00001d028180	1	25330451 - 25331450	0.000310154	6.98273e-05
Zm00001d028180	1	25330951 - 25331950	0.000334876	4.8942e-05
Zm00001d028180	1	25331451 - 25332450	0.00035165	3.35417e-05
Zm00001d028180	1	25331951 - 25332950	0.000373737	2.77253e-05
Zm00001d028180	1	25332451 - 25333450	0.000403407	2.49104e-05
Zm00001d028180	1	25332951 - 25333950	0.000416215	2.2155e-05
Zm00001d028180	1	25333451 - 25334450	0.000389746	1.93302e-05
Zm00001d028180	1	25333951 - 25334950	0.000340133	1.74664e-05
Zm00001d028180	1	25334451 - 25335450	0.000300762	1.53605e-05
Zm00001d028180	1	25334951 - 25335950	0.000276531	1.3269e-05
Zm00001d028180	1	25335451 - 25336450	0.000251544	1.1766e-05
Zm00001d028180	1	25335951 - 25336950	0.000227995	1.01248e-05
Zm00001d028180	1	25336451 - 25337450	0.000208518	7.70122e-06
Zm00001d028180	1	25336951 - 25337950	0.000192211	4.82622e-06
Zm00001d028180	1	25337451 - 25338450	0.000175952	2.23575e-06
Zm00001d028180	1	25337951 - 25338950	0.000156624	6.65758e-07
Zm00001d028180	1	25338451 - 25339450	0.000129153	1.05411e-06
Zm00001d028180	1	25338951 - 25339950	9.7562e-05	2.61726e-06
Zm00001d028180	1	25339451 - 25340450	7.23806e-05	3.509e-06
Zm00001d028180	1	25339951 - 25340950	4.92277e-05	3.34563e-06
Zm00001d028180	1	25340451 - 25341450	2.50311e-05	3.04297e-06
Zm00001d028180	1	25340951 - 25341950	1.22817e-05	2.70404e-06
Zm00001d028180	1	25341451 - 25342450	1.89114e-05	2.01393e-06
Zm00001d028180	1	25341951 - 25342950	3.65015e-05	1.02704e-06
Zm00001d028180	1	25342451 - 25343450	5.30175e-05	4.00317e-07
Zm00001d028180	1	25342951 - 25343950	7.33864e-05	3.8041e-07
Zm00001d028180	1	25343451 - 25344450	0.000103831	6.62084e-07
Zm00001d028180	1	25343951 - 25344950	0.000134262	1.07449e-06
Zm00001d028180	1	25344451 - 25345450	0.000154588	1.44677e-06
Zm00001d028180	1	25344951 - 25345950	0.00016091	1.99747e-06
Zm00001d028180	1	25345451 - 25346450	0.000160065	2.72225e-06
Zm00001d028180	1	25345951 - 25346950	0.000158072	3.11588e-06
Zm00001d028180	1	25346451 - 25347450	0.000146566	2.34149e-06
Zm00001d028180	1	25346951 - 25347950	0.000127305	8.98289e-07
Zm00001d028180	1	25347451 - 25348450	0.000121491	2.85231e-07
Zm00001d028180	1	25347951 - 25348950	0.000138006	0
Zm00001d028180	1	25348451 - 25349450	0.000161514	0
Zm00001d028180	1	25348951 - 25349950	0.000176892	1.97181e-09
Zm00001d028180	1	25349451 - 25350450	0.000185243	5.74158e-06
Zm00001d028180	1	25349951 - 25350950	0.000196559	1.44289e-05
Zm00001d028180	1	25350451 - 25351450	0.000209046	2.32912e-05
Zm00001d028180	1	25350951 - 25351950	0.00022091	2.95557e-05
Zm00001d028180	1	25351451 - 25352450	0.000231761	3.4908e-05
Zm00001d028180	1	25351951 - 25352950	0.000239464	4.05905e-05
Zm00001d028180	1	25352451 - 25353450	0.000239606	4.31657e-05
Zm00001d028180	1	25352951 - 25353950	0.000231552	3.97996e-05
Zm00001d028180	1	25353451 - 25354450	0.000218886	3.28658e-05
Zm00001d028180	1	25353951 - 25354950	0.000203529	2.67385e-05
Zm00001d028180	1	25354451 - 25355450	0.000185291	1.95673e-05
Zm00001d028180	1	25354951 - 25355950	0.000164672	1.01368e-05
Zm00001d028180	1	25355451 - 25356450	0.000144629	3.77283e-06
Zm00001d028180	1	25355951 - 25356950	0.000113995	1.85996e-06
Zm00001d028180	1	25356451 - 25357450	7.06082e-05	1.72358e-06
Zm00001d028180	1	25356951 - 25357950	3.09271e-05	2.60108e-06
Zm00001d028180	1	25357451 - 25358450	1.14086e-05	3.72984e-06
Zm00001d028180	1	25357951 - 25358950	2.45704e-05	6.36608e-06
Zm00001d028180	1	25358451 - 25359450	5.7255e-05	1.05982e-05
Zm00001d028180	1	25358951 - 25359950	8.74073e-05	1.39118e-05
Zm00001d028180	1	25359451 - 25360450	0.000117443	1.6059e-05
Zm00001d028180	1	25359951 - 25360950	0.000154026	1.81854e-05
Zm00001d028180	1	25360451 - 25361450	0.000181475	1.98676e-05
Zm00001d028180	1	25360951 - 25361950	0.000187536	2.00545e-05
Zm00001d028180	1	25361451 - 25362450	0.000185064	1.93501e-05
Zm00001d028180	1	25361951 - 25362950	0.000196036	1.98141e-05
Zm00001d028180	1	25362451 - 25363450	0.000138936	0
Zm00001d028180	1	25362951 - 25363950	3.24723e-06	0
Zm00001d028180	1	25363451 - 25364450	0	0
Zm00001d028180	1	25363951 - 25364950	9.97626e-06	0
Zm00001d028180	1	25364451 - 25365450	0.000322897	3.63611e-05
Zm00001d028180	1	25364951 - 25365950	0.000763467	0.000176199
Zm00001d028180	1	25365451 - 25366450	0.001258	0.000310304
Zm00001d028180	1	25365951 - 25366950	0.00192912	0.000454977
Zm00001d028180	1	25366451 - 25367450	0.0027585	0.000624599
Zm00001d028180	1	25366951 - 25367950	0.00346106	0.000766959
Zm00001d028180	1	25367451 - 25368450	0.00407128	0.000885529
Zm00001d028180	1	25367951 - 25368950	0.00472134	0.00100805
Zm00001d028180	1	25368451 - 25369450	0.00527276	0.00111872
Zm00001d028180	1	25368951 - 25369950	0.00570267	0.00121862
Zm00001d028180	1	25369451 - 25370450	0.00605133	0.00130527
Zm00001d028180	1	25369951 - 25370950	0.00627496	0.00135749
Zm00001d028180	1	25370451 - 25371450	0.00632976	0.0013541
Zm00001d028180	1	25370951 - 25371950	0.00621539	0.00130066
Zm00001d028180	1	25371451 - 25372450	0.00599369	0.00122341
Zm00001d028180	1	25371951 - 25372950	0.00571422	0.00113215
Zm00001d028180	1	25372451 - 25373450	0.00512634	0.000959201
Zm00001d028180	1	25372951 - 25373950	0.00427854	0.000712289
Zm00001d028180	1	25373451 - 25374450	0.00366905	0.000514307
Zm00001d028180	1	25373951 - 25374950	0.00316866	0.000377348
Zm00001d028180	1	25374451 - 25375450	0.002616	0.000249906
Zm00001d028180	1	25374951 - 25375950	0.00246097	0.000159476
Zm00001d028180	1	25375451 - 25376450	0.00301846	0.000129318
Zm00001d028180	1	25375951 - 25376950	0.00406078	0.000144516
Zm00001d028180	1	25376451 - 25377450	0.00522396	0.000175301
Zm00001d028180	1	25376951 - 25377950	0.00614406	0.000191904
Zm00001d028180	1	25377451 - 25378450	0.0070677	0.000195902
Zm00001d028180	1	25377951 - 25378950	0.00813109	0.000204563
Zm00001d028180	1	25378451 - 25379450	0.00880474	0.000211647
Zm00001d028180	1	25378951 - 25379950	0.00883972	0.000220569
Zm00001d028180	1	25379451 - 25380450	0.0085655	0.00023511
Zm00001d028180	1	25379951 - 25380950	0.00832015	0.000249572
Zm00001d028180	1	25380451 - 25381450	0.0078128	0.000256527
Zm00001d028180	1	25380951 - 25381950	0.00696904	0.000258754
Zm00001d028180	1	25381451 - 25382450	0.00645167	0.000265872
Zm00001d028180	1	25381951 - 25382950	0.00655916	0.000280612
Zm00001d028180	1	25382451 - 25383450	0.00692409	0.000299554
Zm00001d028180	1	25382951 - 25383950	0.0072105	0.000323087
Zm00001d028180	1	25383451 - 25384450	0.00749798	0.000359936
Zm00001d028180	1	25383951 - 25384950	0.0078368	0.000402869
Zm00001d028180	1	25384451 - 25385450	0.007847	0.00042834
Zm00001d028180	1	25384951 - 25385950	0.00752825	0.000435781
Zm00001d028180	1	25385451 - 25386450	0.00708001	0.000437732
Zm00001d028180	1	25385951 - 25386950	0.00642197	0.000430307
Zm00001d028180	1	25386451 - 25387450	0.00550612	0.000411073
Zm00001d028180	1	25386951 - 25387950	0.00434977	0.000380779
Zm00001d028180	1	25387451 - 25388450	0.00297051	0.000340316
Zm00001d042314	3	158915326 - 158916325	0	0
Zm00001d042314	3	158915826 - 158916825	0	1.53268e-06
Zm00001d042314	3	158916326 - 158917325	0.000613948	5.69243e-05
Zm00001d042314	3	158916826 - 158917825	0.00156938	0.000123363
Zm00001d042314	3	158917326 - 158918325	0.0025418	0.000204206
Zm00001d042314	3	158917826 - 158918825	0.00347615	0.000293519
Zm00001d042314	3	158918326 - 158919325	0.00428006	0.000379552
Zm00001d042314	3	158918826 - 158919825	0.0051236	0.00047823
Zm00001d042314	3	158919326 - 158920325	0.00601631	0.000591601
Zm00001d042314	3	158919826 - 158920825	0.00662505	0.000687102
Zm00001d042314	3	158920326 - 158921325	0.00687829	0.000778212
Zm00001d042314	3	158920826 - 158921825	0.00691085	0.000872003
Zm00001d042314	3	158921326 - 158922325	0.00669905	0.000926296
Zm00001d042314	3	158921826 - 158922825	0.00591744	0.000911302
Zm00001d042314	3	158922326 - 158923325	0.00457412	0.000844477
Zm00001d042314	3	158922826 - 158923825	0.00314562	0.000754506
Zm00001d042314	3	158923326 - 158924325	0.00210853	0.000670072
Zm00001d042314	3	158923826 - 158924825	0.00147311	0.00057881
Zm00001d042314	3	158924326 - 158925325	0.000953494	0.000471374
Zm00001d042314	3	158924826 - 158925825	0.000582067	0.000380981
Zm00001d042314	3	158925326 - 158926325	0.000359945	0.000299987
Zm00001d042314	3	158925826 - 158926825	0.000276492	0.000216334
Zm00001d042314	3	158926326 - 158927325	0.000346452	0.000156619
Zm00001d042314	3	158926826 - 158927825	0.000622355	0.000121322
Zm00001d042314	3	158927326 - 158928325	0.00108116	9.86687e-05
Zm00001d042314	3	158927826 - 158928825	0.00162425	9.68759e-05
Zm00001d042314	3	158928326 - 158929325	0.00245313	0.000140614
Zm00001d042314	3	158928826 - 158929825	0.00358266	0.000225053
Zm00001d042314	3	158929326 - 158930325	0.00463422	0.000314157
Zm00001d042314	3	158929826 - 158930825	0.00522921	0.00037189
Zm00001d042314	3	158930326 - 158931325	0.00533893	0.000405423
Zm00001d042314	3	158930826 - 158931825	0.0052482	0.000434202
Zm00001d042314	3	158931326 - 158932325	0.00504871	0.000440602
Zm00001d042314	3	158931826 - 158932825	0.00438727	0.000402168
Zm00001d042314	3	158932326 - 158933325	0.0033126	0.000334384
Zm00001d042314	3	158932826 - 158933825	0.0025192	0.00027654
Zm00001d042314	3	158933326 - 158934325	0.00206814	0.000219158
Zm00001d042314	3	158933826 - 158934825	0.00165843	0.000147986
Zm00001d042314	3	158934326 - 158935325	0.00144141	9.51612e-05
Zm00001d042314	3	158934826 - 158935825	0.00157684	7.2231e-05
Zm00001d042314	3	158935326 - 158936325	0.00197591	6.43568e-05
Zm00001d042314	3	158935826 - 158936825	0.00241713	6.4091e-05
Zm00001d042314	3	158936326 - 158937325	0.00267897	6.39857e-05
Zm00001d042314	3	158936826 - 158937825	0.00275826	6.91427e-05
Zm00001d042314	3	158937326 - 158938325	0.00280832	8.09844e-05
Zm00001d042314	3	158937826 - 158938825	0.00284237	8.65446e-05
Zm00001d042314	3	158938326 - 158939325	0.00280876	8.26555e-05
Zm00001d042314	3	158938826 - 158939825	0.00271091	7.64158e-05
Zm00001d042314	3	158939326 - 158940325	0.00264474	7.02602e-05
Zm00001d042314	3	158939826 - 158940825	0.00260393	4.57446e-05
Zm00001d042314	3	158940326 - 158941325	0.00255607	7.98166e-06
Zm00001d042314	3	158940826 - 158941825	0.00255795	0
Zm00001d042314	3	158941326 - 158942325	0.00267742	1.06707e-05
Zm00001d042314	3	158941826 - 158942825	0.00288413	4.22205e-05
Zm00001d042314	3	158942326 - 158943325	0.00308757	9.98593e-05
Zm00001d042314	3	158942826 - 158943825	0.00319721	0.000194057
Zm00001d042314	3	158943326 - 158944325	0.00326365	0.000399447
Zm00001d042314	3	158943826 - 158944825	0.00332281	0.000673353
Zm00001d042314	3	158944326 - 158945325	0.00326218	0.000850278
Zm00001d042314	3	158944826 - 158945825	0.00298534	0.000921485
Zm00001d042314	3	158945326 - 158946325	0.00257985	0.000970306
Zm00001d042314	3	158945826 - 158946825	0.00220924	0.000969354
Zm00001d042314	3	158946326 - 158947325	0.00179445	0.000848268
Zm00001d042314	3	158946826 - 158947825	0.00128743	0.000638249
Zm00001d042314	3	158947326 - 158948325	0.0008982	0.000464251
Zm00001d042314	3	158947826 - 158948825	0.000684621	0.000325575
Zm00001d042314	3	158948326 - 158949325	0.000545262	0.000164567
Zm00001d042314	3	158948826 - 158949825	0.000451189	2.07546e-05
Zm00001d042314	3	158949326 - 158950325	0.00037347	0
Zm00001d042314	3	158949826 - 158950825	0.00035069	0
Zm00001d042314	3	158950326 - 158951325	0.000385562	0
Zm00001d042314	3	158950826 - 158951825	0.000395337	2.9687e-05
Zm00001d042314	3	158951326 - 158952325	0.000345129	2.84189e-05
Zm00001d042314	3	158951826 - 158952825	0.000279233	2.72814e-05
Zm00001d042314	3	158952326 - 158953325	0.000233671	2.61095e-05
Zm00001d042314	3	158952826 - 158953825	0.000200305	2.67756e-05
Zm00001d042314	3	158953326 - 158954325	0.000171382	2.91238e-05
Zm00001d042314	3	158953826 - 158954825	0.000183506	2.99472e-05
Zm00001d042314	3	158954326 - 158955325	0.000269316	2.75449e-05
Zm00001d042314	3	158954826 - 158955825	0.000407302	2.32647e-05
Zm00001d042314	3	158955326 - 158956325	0.000552842	1.84726e-05
Zm00001d042314	3	158955826 - 158956825	0.000661315	1.45344e-05
Zm00001d042314	3	158956326 - 158957325	0.000768034	1.15818e-05
Zm00001d042314	3	158956826 - 158957825	0.000890484	8.9976e-06
Zm00001d042314	3	158957326 - 158958325	0.000957296	7.02421e-06
Zm00001d042314	3	158957826 - 158958825	0.000934725	4.68958e-06
Zm00001d042314	3	158958326 - 158959325	0.000865894	2.04298e-06
Zm00001d042314	3	158958826 - 158959825	0.000794724	8.58879e-07
Zm00001d042314	3	158959326 - 158960325	0.000682966	2.40029e-06
Zm00001d042314	3	158959826 - 158960825	0.000520189	5.55881e-06
Zm00001d042314	3	158960326 - 158961325	0.000392044	8.55181e-06
Zm00001d042314	3	158960826 - 158961825	0.00032649	1.13443e-05
Zm00001d042314	3	158961326 - 158962325	0.00028613	1.46742e-05
Zm00001d042314	3	158961826 - 158962825	0.000258578	1.79178e-05
Zm00001d042314	3	158962326 - 158963325	0.00023145	2.04518e-05
Zm00001d042314	3	158962826 - 158963825	0.000192899	2.1506e-05
Zm00001d042314	3	158963326 - 158964325	0.00014934	2.20355e-05
Zm00001d042314	3	158963826 - 158964825	0.000115777	2.40042e-05
Zm00001d042314	3	158964326 - 158965325	9.20177e-05	2.94505e-05
Zm00001d042314	3	158964826 - 158965825	7.43616e-05	3.63749e-05
Zm00001d042314	3	158965326 - 158966325	7.25565e-05	4.06844e-05
Zm00001d042314	3	158965826 - 158966825	9.34746e-05	4.18228e-05
Zm00001d042314	3	158966326 - 158967325	0.000128135	4.21972e-05
Zm00001d042314	3	158966826 - 158967825	0.000162507	4.21592e-05
Zm00001d042314	3	158967326 - 158968325	0.000200151	4.03924e-05
Zm00001d042314	3	158967826 - 158968825	0.000250586	3.66342e-05
Zm00001d042314	3	158968326 - 158969325	0.000308721	3.28171e-05
Zm00001d042314	3	158968826 - 158969825	0.000369466	3.08733e-05
Zm00001d042314	3	158969326 - 158970325	0.000424494	9.89407e-06
Zm00001d042314	3	158969826 - 158970825	0.000474496	0
Zm00001d042314	3	158970326 - 158971325	0.000527902	0
Zm00001d042314	3	158970826 - 158971825	0.000547335	1.3226e-05
Zm00001d042314	3	158971326 - 158972325	0.000549911	7.47421e-05
Zm00001d042314	3	158971826 - 158972825	0.000625787	0.000143431
Zm00001d042314	3	158972326 - 158973325	0.000759845	0.000225574
Zm00001d042314	3	158972826 - 158973825	0.00091324	0.000323644
Zm00001d042314	3	158973326 - 158974325	0.00114054	0.000418239
Zm00001d042314	3	158973826 - 158974825	0.0015853	0.000538235
Zm00001d042314	3	158974326 - 158975325	0.0022155	0.000694191
Zm00001d042314	3	158974826 - 158975825	0.00282242	0.000839228
Zm00001d042314	3	158975326 - 158976325	0.00319732	0.000926468
Zm00001d042314	3	158975826 - 158976825	0.00336214	0.00094637
Zm00001d042314	3	158976326 - 158977325	0.00344086	0.000927997
Zm00001d042314	3	158976826 - 158977825	0.00337782	0.000882372
Zm00001d042314	3	158977326 - 158978325	0.00301749	0.000791077
Zm00001d042314	3	158977826 - 158978825	0.00243885	0.000661733
Zm00001d042314	3	158978326 - 158979325	0.00193802	0.000544415
Zm00001d042314	3	158978826 - 158979825	0.00140789	0.000395549
Zm00001d042314	3	158979326 - 158980325	0.000747989	0.00020125
Zm00001d042314	3	158979826 - 158980825	0.000264385	5.61294e-05
Zm00001d042314	3	158980326 - 158981325	5.67874e-05	0
Zm00001d042314	3	158980826 - 158981825	0	0
Zm00001d042314	3	158981326 - 158982325	0	0
Zm00001d042314	3	158981826 - 158982825	6.83188e-07	0
Zm00001d042314	3	158982326 - 158983325	7.15633e-05	0
Zm00001d042314	3	158982826 - 158983825	0.000214526	5.4678e-07
Zm00001d042314	3	158983326 - 158984325	0.000346449	7.60543e-06
Zm00001d042314	3	158983826 - 158984825	0.00052192	7.61805e-06
Zm00001d042314	3	158984326 - 158985325	0.000752165	7.9693e-06
Zm00001d042314	3	158984826 - 158985825	0.000889016	7.92925e-06
Zm00001d042314	3	158985326 - 158986325	0.000898776	6.53545e-06
Zm00001d042314	3	158985826 - 158986825	0.000866772	4.51667e-06
Zm00001d042314	3	158986326 - 158987325	0.000823371	3.67979e-06
Zm00001d042314	3	158986826 - 158987825	0.000728314	4.8846e-06
Zm00001d042314	3	158987326 - 158988325	0.000560945	7.1388e-06
Zm00001d042314	3	158987826 - 158988825	0.000381043	9.47116e-06
Zm00001d042314	3	158988326 - 158989325	0.000248387	1.09104e-05
Zm00001d042314	3	158988826 - 158989825	0.000180857	1.16118e-05
Zm00001d042314	3	158989326 - 158990325	0.000144307	1.22328e-05
Zm00001d042314	3	158989826 - 158990825	0.000120477	1.25551e-05
Zm00001d042314	3	158990326 - 158991325	0.000119908	1.22228e-05
Zm00001d042314	3	158990826 - 158991825	0.000143067	1.14001e-05
Zm00001d042314	3	158991326 - 158992325	0.000156576	1.06494e-05
Zm00001d042314	3	158991826 - 158992825	0.000149579	9.5407e-06
Zm00001d042314	3	158992326 - 158993325	0.000138924	7.94788e-06
Zm00001d042314	3	158992826 - 158993825	0.000132792	6.88929e-06
Zm00001d042314	3	158993326 - 158994325	0.00014068	6.35051e-06
Zm00001d042314	3	158993826 - 158994825	0.000159953	5.90716e-06
Zm00001d042314	3	158994326 - 158995325	0.000180588	5.96259e-06
Zm00001d042314	3	158994826 - 158995825	0.000192564	6.92015e-06
Zm00001d042314	3	158995326 - 158996325	0.00019206	9.98663e-06
Zm00001d042314	3	158995826 - 158996825	0.000185177	1.43494e-05
Zm00001d042314	3	158996326 - 158997325	0.000176776	1.73829e-05
Zm00001d042314	3	158996826 - 158997825	0.000168458	1.76205e-05
Zm00001d042314	3	158997326 - 158998325	0.000158801	1.68565e-05
Zm00001d042314	3	158997826 - 158998825	0.000148133	1.73571e-05
Zm00001d042314	3	158998326 - 158999325	0.00013227	1.96208e-05
Zm00001d042314	3	158998826 - 158999825	0.000112417	2.25128e-05
Zm00001d042314	3	158999326 - 159000325	9.69859e-05	2.58487e-05
Zm00001d042314	3	158999826 - 159000825	7.4447e-05	2.99019e-05
Zm00001d042314	3	159000326 - 159001325	4.34996e-05	3.45974e-05
Zm00001d042314	3	159000826 - 159001825	2.7898e-05	3.92283e-05
Zm00001d042314	3	159001326 - 159002325	5.13961e-05	4.30879e-05
Zm00001d042314	3	159001826 - 159002825	0.000160462	4.90958e-05
Zm00001d042314	3	159002326 - 159003325	0.000317987	5.67779e-05
Zm00001d042314	3	159002826 - 159003825	0.000422357	6.03357e-05
Zm00001d042314	3	159003326 - 159004325	0.000474967	5.61516e-05
Zm00001d042314	3	159003826 - 159004825	0.000524287	4.7764e-05
Zm00001d042314	3	159004326 - 159005325	0.000539316	4.0109e-05
Zm00001d042314	3	159004826 - 159005825	0.000484972	3.30455e-05
Zm00001d042314	3	159005326 - 159006325	0.00038534	2.48922e-05
Zm00001d042314	3	159005826 - 159006825	0.00029817	1.8275e-05
Zm00001d042314	3	159006326 - 159007325	0.00020989	1.25771e-05
Zm00001d042314	3	159006826 - 159007825	9.2935e-05	6.29331e-06
Zm00001d042314	3	159007326 - 159008325	0	7.17405e-07
Zm00001d042314	3	159007826 - 159008825	0	0
Zm00001d042314	3	159008326 - 159009325	0	0
Zm00001d042314	3	159008826 - 159009825	0	0
Zm00001d042314	3	159009326 - 159010325	0	0
Zm00001d042314	3	159009826 - 159010825	0	0
Zm00001d042314	3	159010326 - 159011325	0	0
Zm00001d042314	3	159010826 - 159011825	0	0
Zm00001d042314	3	159011326 - 159012325	0.000200186	4.28654e-05
Zm00001d042314	3	159011826 - 159012825	0.000475525	0.000122649
Zm00001d042314	3	159012326 - 159013325	0.000769621	0.000204191
Zm00001d042314	3	159012826 - 159013825	0.00110613	0.000317106
Zm00001d042314	3	159013326 - 159014325	0.00150113	0.000459594
Zm00001d042314	3	159013826 - 159014825	0.00189302	0.00056528
Zm00001d042314	3	159014326 - 159015325	0.00230433	0.000636894
Zm00001d042314	3	159014826 - 159015825	0.00275644	0.000702565
Zm00001d042314	3	159015326 - 159016325	0.003186	0.000734023
Zm00001d042314	3	159015826 - 159016825	0.00364715	0.000692037
Zm00001d042314	3	159016326 - 159017325	0.00413666	0.000602552
Zm00001d042314	3	159016826 - 159017825	0.00450513	0.000535063
Zm00001d042314	3	159017326 - 159018325	0.00477858	0.000488225
Zm00001d042314	3	159017826 - 159018825	0.00502333	0.000431651
Zm00001d042314	3	159018326 - 159019325	0.00515051	0.00039127
Zm00001d042314	3	159018826 - 159019825	0.00505864	0.000368424
Zm00001d042314	3	159019326 - 159020325	0.00479463	0.000353586
Zm00001d042314	3	159019826 - 159020825	0.00449214	0.000356386
Zm00001d042314	3	159020326 - 159021325	0.00428485	0.00038645
Zm00001d042314	3	159020826 - 159021825	0.00418455	0.00047982
Zm00001d042314	3	159021326 - 159022325	0.00409889	0.000612327
Zm00001d042314	3	159021826 - 159022825	0.00400535	0.000703289
Zm00001d042314	3	159022326 - 159023325	0.00396999	0.000752224
Zm00001d042314	3	159022826 - 159023825	0.00398734	0.000796194
Zm00001d042314	3	159023326 - 159024325	0.00392752	0.000810831
Zm00001d042314	3	159023826 - 159024825	0.00366803	0.00075205
Zm00001d042314	3	159024326 - 159025325	0.00331211	0.000650416
Zm00001d042314	3	159024826 - 159025825	0.00306854	0.00059354
Zm00001d042314	3	159025326 - 159026325	0.00302162	0.000603749
Zm00001d042314	3	159025826 - 159026825	0.0030566	0.000631527
Zm00001d042314	3	159026326 - 159027325	0.0030836	0.00065672
Zm00001d042314	3	159026826 - 159027825	0.00301273	0.000659177
Zm00001d042314	3	159027326 - 159028325	0.00289279	0.000672095
Zm00001d042314	3	159027826 - 159028825	0.0027758	0.000703499
Zm00001d042314	3	159028326 - 159029325	0.00257675	0.000695468
Zm00001d042314	3	159028826 - 159029825	0.00216232	0.0005973
Zm00001d042314	3	159029326 - 159030325	0.00160756	0.000446996
Zm00001d042314	3	159029826 - 159030825	0.00114002	0.000319696
Zm00001d042314	3	159030326 - 159031325	0.000689138	0.000188196
Zm00001d042314	3	159030826 - 159031825	0.000175332	2.77289e-05
Zm00001d042314	3	159031326 - 159032325	0	0
Zm00001d042314	3	159031826 - 159032825	0	0
Zm00001d042314	3	159032326 - 159033325	0	0
Zm00001d042314	3	159032826 - 159033825	0	0
Zm00001d042314	3	159033326 - 159034325	0	0
Zm00001d042314	3	159033826 - 159034825	0	0
Zm00001d042314	3	159034326 - 159035325	0	0
Zm00001d042314	3	159034826 - 159035825	0	0
Zm00001d042314	3	159035326 - 159036325	0	0
Zm00001d042314	3	159035826 - 159036825	0	0
Zm00001d042314	3	159036326 - 159037325	0	0
Zm00001d042314	3	159036826 - 159037825	5.62098e-05	0
Zm00001d042314	3	159037326 - 159038325	0.00014704	0
Zm00001d042314	3	159037826 - 159038825	0.000297726	0
Zm00001d042314	3	159038326 - 159039325	0.000557923	3.76633e-06
Zm00001d042314	3	159038826 - 159039825	0.000905626	0.000151182
Zm00001d042314	3	159039326 - 159040325	0.00127898	0.000315421
Zm00001d042314	3	159039826 - 159040825	0.00161614	0.000456695
Zm00001d042314	3	159040326 - 159041325	0.00197988	0.000626361
Zm00001d042314	3	159040826 - 159041825	0.00238994	0.000829326
Zm00001d042314	3	159041326 - 159042325	0.00271988	0.000956125
Zm00001d042314	3	159041826 - 159042825	0.00304635	0.00098824
Zm00001d042314	3	159042326 - 159043325	0.00338695	0.000981957
Zm00001d042314	3	159042826 - 159043825	0.00352664	0.000940024
Zm00001d042314	3	159043326 - 159044325	0.00334867	0.000784711
Zm00001d042314	3	159043826 - 159044825	0.00299429	0.000535604
Zm00001d042314	3	159044326 - 159045325	0.00263558	0.000341432
Zm00001d042314	3	159044826 - 159045825	0.00216175	0.000231102
Zm00001d042314	3	159045326 - 159046325	0.00149237	0.000138213
Zm00001d042314	3	159045826 - 159046825	0.000845086	6.85263e-05
Zm00001d042314	3	159046326 - 159047325	0.000437548	2.78017e-05
Zm00001d042314	3	159046826 - 159047825	0.000232785	2.16943e-05
Zm00001d042314	3	159047326 - 159048325	0.000114922	3.77686e-05
Zm00001d042314	3	159047826 - 159048825	0.000183242	5.46485e-05
Zm00001d042314	3	159048326 - 159049325	0.000687501	8.53478e-05
Zm00001d042314	3	159048826 - 159049825	0.00148764	0.000136459
Zm00001d042314	3	159049326 - 159050325	0.00209822	0.000176973
Zm00001d042314	3	159049826 - 159050825	0.00256983	0.000209334
Zm00001d042314	3	159050326 - 159051325	0.00310156	0.000244587
Zm00001d042314	3	159050826 - 159051825	0.00343066	0.000264625
Zm00001d042314	3	159051326 - 159052325	0.0034158	0.000257091
Zm00001d042314	3	159051826 - 159052825	0.00318676	0.000231841
Zm00001d042314	3	159052326 - 159053325	0.00288755	0.000204089
Zm00001d042314	3	159052826 - 159053825	0.00266213	0.000189046
Zm00001d042314	3	159053326 - 159054325	0.00246062	0.000182569
Zm00001d042314	3	159053826 - 159054825	0.00221083	0.000176208
Zm00001d042314	3	159054326 - 159055325	0.00202337	0.000178716
Zm00001d042314	3	159054826 - 159055825	0.00200743	0.000207587
Zm00001d042314	3	159055326 - 159056325	0.00208241	0.000251959
Zm00001d042314	3	159055826 - 159056825	0.00207421	0.000278048
Zm00001d042314	3	159056326 - 159057325	0.00195674	0.000288685
Zm00001d042314	3	159056826 - 159057825	0.00181586	0.000300382
Zm00001d042314	3	159057326 - 159058325	0.00164538	0.000299877
Zm00001d042314	3	159057826 - 159058825	0.001383	0.000270913
Zm00001d042314	3	159058326 - 159059325	0.00103386	0.000218597
Zm00001d042314	3	159058826 - 159059825	0.000692921	0.000161711
Zm00001d042314	3	159059326 - 159060325	0.00045516	0.000119039
Zm00001d042314	3	159059826 - 159060825	0.000339203	9.17438e-05
Zm00001d042314	3	159060326 - 159061325	0.000276289	6.92146e-05
Zm00001d042314	3	159060826 - 159061825	0.000230306	5.25675e-05
Zm00001d042314	3	159061326 - 159062325	0.000233288	4.82479e-05
Zm00001d042314	3	159061826 - 159062825	0.00029285	5.32888e-05
Zm00001d042314	3	159062326 - 159063325	0.000336244	5.46879e-05
Zm00001d042314	3	159062826 - 159063825	0.000357935	4.79077e-05
Zm00001d042314	3	159063326 - 159064325	0.000389696	3.9692e-05
Zm00001d042314	3	159063826 - 159064825	0.000414744	3.39606e-05
Zm00001d042314	3	159064326 - 159065325	0.000421721	3.3794e-05
Zm00001d042314	3	159064826 - 159065825	0.000419899	3.69001e-05
Zm00001d042314	3	159065326 - 159066325	0.000423431	3.91396e-05
Zm00001d042314	3	159065826 - 159066825	0.000440307	3.9939e-05
Zm00001d042314	3	159066326 - 159067325	0.000464765	4.11009e-05
Zm00001d042314	3	159066826 - 159067825	0.000490327	4.20503e-05
Zm00001d042314	3	159067326 - 159068325	0.000512235	4.31562e-05
Zm00001d042314	3	159067826 - 159068825	0.000532279	4.44037e-05
Zm00001d042314	3	159068326 - 159069325	0.000553803	4.46416e-05
Zm00001d042314	3	159068826 - 159069825	0.000565157	4.33806e-05
Zm00001d042314	3	159069326 - 159070325	0.000570294	4.14801e-05
Zm00001d042314	3	159069826 - 159070825	0.000595963	3.98121e-05
Zm00001d042314	3	159070326 - 159071325	0.000632676	3.06218e-05
Zm00001d042314	3	159070826 - 159071825	0.000667842	1.40255e-05
Zm00001d042314	3	159071326 - 159072325	0.000723562	2.70145e-06
Zm00001d042314	3	159071826 - 159072825	0.000821934	9.32792e-06
Zm00001d042314	3	159072326 - 159073325	0.00101793	4.20333e-05
Zm00001d042314	3	159072826 - 159073825	0.00127657	8.94155e-05
Zm00001d042314	3	159073326 - 159074325	0.00148507	0.000134857
Zm00001d042314	3	159073826 - 159074825	0.00170544	0.000198322
Zm00001d042314	3	159074326 - 159075325	0.00196354	0.000279521
Zm00001d042314	3	159074826 - 159075825	0.0020923	0.000331454
Zm00001d042314	3	159075326 - 159076325	0.00199454	0.000347036
Zm00001d042314	3	159075826 - 159076825	0.00178187	0.000350497
Zm00001d042314	3	159076326 - 159077325	0.00160041	0.000341813
Zm00001d042314	3	159076826 - 159077825	0.0013851	0.000298979
Zm00001d042314	3	159077326 - 159078325	0.00107041	0.000222998
Zm00001d042314	3	159077826 - 159078825	0.000801709	0.000148356
Zm00001d042314	3	159078326 - 159079325	0.000724381	0.000109539
Zm00001d042314	3	159078826 - 159079825	0.000971431	0.000125499
Zm00001d042314	3	159079326 - 159080325	0.00139668	0.000166125
Zm00001d042314	3	159079826 - 159080825	0.00172672	0.00019231
Zm00001d042314	3	159080326 - 159081325	0.00203517	0.000215368
Zm00001d042314	3	159080826 - 159081825	0.00242378	0.000250909
Zm00001d042314	3	159081326 - 159082325	0.00266137	0.000266274
Zm00001d042314	3	159081826 - 159082825	0.00265009	0.000241347
Zm00001d042314	3	159082326 - 159083325	0.00251557	0.000196195
Zm00001d042314	3	159082826 - 159083825	0.00236172	0.000158435
Zm00001d042314	3	159083326 - 159084325	0.00216111	0.000124085
Zm00001d042314	3	159083826 - 159084825	0.00186844	8.00273e-05
Zm00001d042314	3	159084326 - 159085325	0.00156089	4.01782e-05
Zm00001d042314	3	159084826 - 159085825	0.00131566	1.84533e-05
Zm00001d042314	3	159085326 - 159086325	0.00114189	3.05634e-05
Zm00001d042314	3	159085826 - 159086825	0.000985772	6.2e-05
Zm00001d042314	3	159086326 - 159087325	0.000830048	8.13505e-05
Zm00001d042314	3	159086826 - 159087825	0.000640868	7.94742e-05
Zm00001d042314	3	159087326 - 159088325	0.000437932	7.35378e-05
Zm00001d042314	3	159087826 - 159088825	0.00028432	7.159e-05
Zm00001d042314	3	159088326 - 159089325	0.000200516	7.50741e-05
Zm00001d042314	3	159088826 - 159089825	0.000149598	7.87495e-05
Zm00001d042314	3	159089326 - 159090325	0.000108535	8.0638e-05
Zm00001d042314	3	159089826 - 159090825	9.23687e-05	8.27958e-05
Zm00001d042314	3	159090326 - 159091325	0.000113547	8.67952e-05
Zm00001d042314	3	159090826 - 159091825	0.000145138	8.99323e-05
Zm00001d042314	3	159091326 - 159092325	0.000160213	8.95029e-05
Zm00001d042314	3	159091826 - 159092825	0.000154696	8.24033e-05
Zm00001d042314	3	159092326 - 159093325	0.000144209	7.10297e-05
Zm00001d042314	3	159092826 - 159093825	0.000131368	6.09275e-05
Zm00001d042314	3	159093326 - 159094325	0.000106463	4.8695e-05
Zm00001d042314	3	159093826 - 159094825	7.15632e-05	3.26678e-05
Zm00001d042314	3	159094326 - 159095325	4.69597e-05	2.09982e-05
Zm00001d042314	3	159094826 - 159095825	2.57971e-05	1.87764e-05
Zm00001d042314	3	159095326 - 159096325	4.57673e-06	2.16377e-05
Zm00001d042314	3	159095826 - 159096825	8.62451e-06	2.35516e-05
Zm00001d042314	3	159096326 - 159097325	5.84175e-05	2.21438e-05
Zm00001d042314	3	159096826 - 159097825	0.000138385	1.98636e-05
Zm00001d042314	3	159097326 - 159098325	0.000219782	1.79159e-05
Zm00001d042314	3	159097826 - 159098825	0.000273861	1.75055e-05
Zm00001d042314	3	159098326 - 159099325	0.000314398	1.98973e-05
Zm00001d042314	3	159098826 - 159099825	0.00035649	2.42185e-05
Zm00001d042314	3	159099326 - 159100325	0.000373377	2.84677e-05
Zm00001d042314	3	159099826 - 159100825	0.000340742	3.18719e-05
Zm00001d042314	3	159100326 - 159101325	0.000278019	3.53497e-05
Zm00001d042314	3	159100826 - 159101825	0.000224075	3.94376e-05
Zm00001d042314	3	159101326 - 159102325	0.000156529	4.56251e-05
Zm00001d042314	3	159101826 - 159102825	6.41021e-05	5.33213e-05
Zm00001d042314	3	159102326 - 159103325	2.31223e-06	5.99421e-05
Zm00001d042314	3	159102826 - 159103825	0	6.56452e-05
Zm00001d042314	3	159103326 - 159104325	2.06347e-05	7.13912e-05
Zm00001d042314	3	159103826 - 159104825	5.37869e-05	7.58001e-05
Zm00001d042314	3	159104326 - 159105325	7.47563e-05	7.74915e-05
Zm00001d042314	3	159104826 - 159105825	8.36038e-05	7.63165e-05
Zm00001d042314	3	159105326 - 159106325	9.34179e-05	7.38329e-05
Zm00001d042314	3	159105826 - 159106825	0.000102608	7.12211e-05
Zm00001d042314	3	159106326 - 159107325	0.0001067	6.6164e-05
Zm00001d042314	3	159106826 - 159107825	0.000106904	5.81751e-05
Zm00001d042314	3	159107326 - 159108325	0.000110149	5.11804e-05
Zm00001d042314	3	159107826 - 159108825	0.000123391	4.71621e-05
Zm00001d042314	3	159108326 - 159109325	0.000141804	4.45788e-05
Zm00001d042314	3	159108826 - 159109825	0.000154642	4.20706e-05
Zm00001d042314	3	159109326 - 159110325	0.000156098	3.69962e-05
Zm00001d042314	3	159109826 - 159110825	0.000151442	2.96058e-05
Zm00001d042314	3	159110326 - 159111325	0.00014654	2.2877e-05
Zm00001d042314	3	159110826 - 159111825	0.000147262	1.97873e-05
Zm00001d042314	3	159111326 - 159112325	0.000133961	1.96676e-05
Zm00001d042314	3	159111826 - 159112825	0.000109099	2.14242e-05
Zm00001d042314	3	159112326 - 159113325	0.000111705	2.73973e-05
Zm00001d042314	3	159112826 - 159113825	0.000151732	4.54665e-05
Zm00001d042314	3	159113326 - 159114325	0.000210401	7.12877e-05
Zm00001d042314	3	159113826 - 159114825	0.000283644	8.88655e-05
Zm00001d042314	3	159114326 - 159115325	0.000404006	9.76262e-05
Zm00001d042314	3	159114826 - 159115825	0.000559494	0.00010523
Zm00001d042314	3	159115326 - 159116325	0.000679241	0.000108032
Zm00001d042314	3	159115826 - 159116825	0.000771628	0.000101477
Zm00001d042314	3	159116326 - 159117325	0.000866512	8.85836e-05
Zm00001d042314	3	159116826 - 159117825	0.00092523	7.70695e-05
Zm00001d042314	3	159117326 - 159118325	0.000931031	6.67899e-05
Zm00001d042314	3	159117826 - 159118825	0.000907242	5.49502e-05
Zm00001d042314	3	159118326 - 159119325	0.000875317	4.52924e-05
Zm00001d042314	3	159118826 - 159119825	0.000835574	3.76982e-05
Zm00001d042314	3	159119326 - 159120325	0.000777895	3.03655e-05
Zm00001d042314	3	159119826 - 159120825	0.00070808	2.451e-05
Zm00001d042314	3	159120326 - 159121325	0.000629507	2.05687e-05
Zm00001d042314	3	159120826 - 159121825	0.000540822	1.80557e-05
Zm00001d042314	3	159121326 - 159122325	0.000440717	1.68022e-05
Zm00001d039432	3	4741850 - 4742849	0.00509433	0.000163829
Zm00001d039432	3	4742350 - 4743349	0.00482074	0.000189953
Zm00001d039432	3	4742850 - 4743849	0.00443977	0.000204907
Zm00001d039432	3	4743350 - 4744349	0.00394393	0.00020795
Zm00001d039432	3	4743850 - 4744849	0.0034115	0.000203556
Zm00001d039432	3	4744350 - 4745349	0.00291622	0.000196442
Zm00001d039432	3	4744850 - 4745849	0.00223798	0.000176927
Zm00001d039432	3	4745350 - 4746349	0.00139529	0.00014504
Zm00001d039432	3	4745850 - 4746849	0.00081989	0.000120058
Zm00001d039432	3	4746350 - 4747349	0.000737979	0.000108106
Zm00001d039432	3	4746850 - 4747849	0.000968934	0.000102193
Zm00001d039432	3	4747350 - 4748349	0.00133421	0.000101933
Zm00001d039432	3	4747850 - 4748849	0.00212359	0.000121695
Zm00001d039432	3	4748350 - 4749349	0.00327541	0.000157016
Zm00001d039432	3	4748850 - 4749849	0.00408403	0.00017926
Zm00001d039432	3	4749350 - 4750349	0.00444675	0.00017866
Zm00001d039432	3	4749850 - 4750849	0.00469131	0.000169666
Zm00001d039432	3	4750350 - 4751349	0.00475771	0.000159964
Zm00001d039432	3	4750850 - 4751849	0.00442483	0.00014281
Zm00001d039432	3	4751350 - 4752349	0.00379518	0.000117913
Zm00001d039432	3	4751850 - 4752849	0.00329422	0.000102637
Zm00001d039432	3	4752350 - 4753349	0.00299878	0.000108268
Zm00001d039432	3	4752850 - 4753849	0.00271436	0.000117027
Zm00001d039432	3	4753350 - 4754349	0.00244621	0.000112476
Zm00001d039432	3	4753850 - 4754849	0.0022032	0.000105235
Zm00001d039432	3	4754350 - 4755349	0.00200934	0.000109646
Zm00001d039432	3	4754850 - 4755849	0.00180907	0.000136616
Zm00001d039432	3	4755350 - 4756349	0.00161578	0.000176241
Zm00001d039432	3	4755850 - 4756849	0.00155685	0.00021165
Zm00001d039432	3	4756350 - 4757349	0.00166996	0.000251183
Zm00001d039432	3	4756850 - 4757849	0.00188481	0.000297003
Zm00001d039432	3	4757350 - 4758349	0.0021669	0.000322971
Zm00001d039432	3	4757850 - 4758849	0.00272873	0.000322081
Zm00001d039432	3	4758350 - 4759349	0.0034989	0.00030939
Zm00001d039432	3	4758850 - 4759849	0.00401709	0.000291851
Zm00001d039432	3	4759350 - 4760349	0.00421304	0.000251834
Zm00001d039432	3	4759850 - 4760849	0.00429269	0.000191568
Zm00001d039432	3	4760350 - 4761349	0.00420991	0.000147805
Zm00001d039432	3	4760850 - 4761849	0.00382026	0.000134348
Zm00001d039432	3	4761350 - 4762349	0.00320639	0.000132932
Zm00001d039432	3	4761850 - 4762849	0.00266276	0.000132209
Zm00001d039432	3	4762350 - 4763349	0.0021133	0.000132372
Zm00001d039432	3	4762850 - 4763849	0.00146244	0.000136768
Zm00001d039432	3	4763350 - 4764349	0.000975422	0.000138782
Zm00001d039432	3	4763850 - 4764849	0.00082734	0.000136624
Zm00001d039432	3	4764350 - 4765349	0.000763129	0.000135005
Zm00001d039432	3	4764850 - 4765849	0.00069266	0.000138529
Zm00001d039432	3	4765350 - 4766349	0.00069809	0.00014411
Zm00001d039432	3	4765850 - 4766849	0.000657799	0.00014334
Zm00001d039432	3	4766350 - 4767349	0.000546693	0.000134595
Zm00001d039432	3	4766850 - 4767849	0.000432853	0.000122663
Zm00001d039432	3	4767350 - 4768349	0.000334428	0.000108759
Zm00001d039432	3	4767850 - 4768849	0.00023386	8.76969e-05
Zm00001d039432	3	4768350 - 4769349	0.000124272	6.06426e-05
Zm00001d039432	3	4768850 - 4769849	3.98349e-05	3.83439e-05
Zm00001d039432	3	4769350 - 4770349	3.91819e-06	2.09101e-05
Zm00001d039432	3	4769850 - 4770849	0	4.23946e-06
Zm00001d039432	3	4770350 - 4771349	0	0
Zm00001d039432	3	4770850 - 4771849	0	0
Zm00001d039432	3	4771350 - 4772349	9.81158e-06	0
Zm00001d039432	3	4771850 - 4772849	2.06414e-05	0
Zm00001d039432	3	4772350 - 4773349	9.33097e-06	0
Zm00001d039432	3	4772850 - 4773849	0	0
Zm00001d039432	3	4773350 - 4774349	0	0
Zm00001d039432	3	4773850 - 4774849	3.33232e-05	3.15524e-07
Zm00001d039432	3	4774350 - 4775349	8.03872e-05	1.10835e-06
Zm00001d039432	3	4774850 - 4775849	0.000173497	4.02943e-06
Zm00001d039432	3	4775350 - 4776349	0.000376628	1.12331e-05
Zm00001d039432	3	4775850 - 4776849	0.000595863	1.93096e-05
Zm00001d039432	3	4776350 - 4777349	0.00083001	2.76044e-05
Zm00001d039432	3	4776850 - 4777849	0.00110846	3.72316e-05
Zm00001d039432	3	4777350 - 4778349	0.00127392	4.45254e-05
Zm00001d039432	3	4777850 - 4778849	0.00127492	4.93069e-05
Zm00001d039432	3	4778350 - 4779349	0.00120107	5.34418e-05
Zm00001d039432	3	4778850 - 4779849	0.00110677	5.63314e-05
Zm00001d039432	3	4779350 - 4780349	0.000905213	5.60896e-05
Zm00001d039432	3	4779850 - 4780849	0.000605736	5.32975e-05
Zm00001d039432	3	4780350 - 4781349	0.000406946	5.1057e-05
Zm00001d039432	3	4780850 - 4781849	0.000366896	4.98403e-05
Zm00001d039432	3	4781350 - 4782349	0.00038694	4.88344e-05
Zm00001d039432	3	4781850 - 4782849	0.000430644	4.92141e-05
Zm00001d039432	3	4782350 - 4783349	0.000538144	5.21614e-05
Zm00001d039432	3	4782850 - 4783849	0.00070481	5.60149e-05
Zm00001d039432	3	4783350 - 4784349	0.00082706	5.76837e-05
Zm00001d039432	3	4783850 - 4784849	0.000917597	5.86325e-05
Zm00001d039432	3	4784350 - 4785349	0.00101199	6.00998e-05
Zm00001d039432	3	4784850 - 4785849	0.00104095	5.86554e-05
Zm00001d039432	3	4785350 - 4786349	0.000953472	5.06265e-05
Zm00001d039432	3	4785850 - 4786849	0.000798202	3.84795e-05
Zm00001d039432	3	4786350 - 4787349	0.000655331	2.79933e-05
Zm00001d039432	3	4786850 - 4787849	0.000502978	1.70867e-05
Zm00001d039432	3	4787350 - 4788349	0.000351759	6.92665e-06
Zm00001d039432	3	4787850 - 4788849	0.000225716	1.9652e-06
Zm00001d039432	3	4788350 - 4789349	9.25257e-05	0
Zm00001d039432	3	4788850 - 4789849	0	0
Zm00001d039432	3	4789350 - 4790349	0	0
Zm00001d039432	3	4789850 - 4790849	0	2.13113e-06
Zm00001d039432	3	4790350 - 4791349	8.17488e-06	4.87604e-06
Zm00001d039432	3	4790850 - 4791849	3.2897e-06	6.12927e-06
Zm00001d039432	3	4791350 - 4792349	1.55653e-06	7.45612e-06
Zm00001d039432	3	4791850 - 4792849	1.88636e-05	9.43002e-06
Zm00001d039432	3	4792350 - 4793349	7.43497e-05	1.12249e-05
Zm00001d039432	3	4792850 - 4793849	0.000151233	1.28082e-05
Zm00001d039432	3	4793350 - 4794349	0.000211518	1.59432e-05
Zm00001d039432	3	4793850 - 4794849	0.000234178	1.82833e-05
Zm00001d039432	3	4794350 - 4795349	0.000245718	2.04566e-05
Zm00001d039432	3	4794850 - 4795849	0.000279449	2.86884e-05
Zm00001d039432	3	4795350 - 4796349	0.000355981	5.20586e-05
Zm00001d039432	3	4795850 - 4796849	0.000453579	8.382e-05
Zm00001d039432	3	4796350 - 4797349	0.000542028	0.000106457
Zm00001d039432	3	4796850 - 4797849	0.00065634	0.00012074
Zm00001d039432	3	4797350 - 4798349	0.000790755	0.000133585
Zm00001d039432	3	4797850 - 4798849	0.000853896	0.000136691
Zm00001d039432	3	4798350 - 4799349	0.000834678	0.000121928
Zm00001d039432	3	4798850 - 4799849	0.000784537	0.000102281
Zm00001d039432	3	4799350 - 4800349	0.000633961	7.59927e-05
Zm00001d039432	3	4799850 - 4800849	0.000400284	3.90913e-05
Zm00001d039432	3	4800350 - 4801349	0.000216172	1.16254e-05
Zm00001d039432	3	4800850 - 4801849	9.56093e-05	0
Zm00001d039432	3	4801350 - 4802349	0	0
Zm00001d039432	3	4801850 - 4802849	0	0
Zm00001d039432	3	4802350 - 4803349	0	0
Zm00001d039432	3	4802850 - 4803849	0	0
Zm00001d039432	3	4803350 - 4804349	0	2.55344e-06
Zm00001d039432	3	4803850 - 4804849	0	3.78212e-06
Zm00001d039432	3	4804350 - 4805349	0	5.04415e-06
Zm00001d039432	3	4804850 - 4805849	0	6.74418e-06
Zm00001d039432	3	4805350 - 4806349	3.8753e-07	9.55612e-06
Zm00001d039432	3	4805850 - 4806849	7.89735e-06	1.32413e-05
Zm00001d039432	3	4806350 - 4807349	1.41602e-05	1.68355e-05
Zm00001d039432	3	4806850 - 4807849	1.63783e-05	2.03674e-05
Zm00001d039432	3	4807350 - 4808349	1.68643e-05	2.37916e-05
Zm00001d039432	3	4807850 - 4808849	1.94727e-05	2.60323e-05
Zm00001d039432	3	4808350 - 4809349	2.05896e-05	2.60162e-05
Zm00001d039432	3	4808850 - 4809849	2.15631e-05	2.53602e-05
Zm00001d039432	3	4809350 - 4810349	3.36904e-05	2.70234e-05
Zm00001d039432	3	4809850 - 4810849	7.37154e-05	3.26943e-05
Zm00001d039432	3	4810350 - 4811349	0.000113957	3.81322e-05
Zm00001d039432	3	4810850 - 4811849	0.000147603	4.38496e-05
Zm00001d039432	3	4811350 - 4812349	0.000187522	5.10101e-05
Zm00001d039432	3	4811850 - 4812849	0.000207894	5.46564e-05
Zm00001d039432	3	4812350 - 4813349	0.00019568	5.3378e-05
Zm00001d039432	3	4812850 - 4813849	0.000166331	4.9669e-05
Zm00001d039432	3	4813350 - 4814349	0.000136762	4.44291e-05
Zm00001d039432	3	4813850 - 4814849	9.37158e-05	3.38128e-05
Zm00001d039432	3	4814350 - 4815349	3.50007e-05	1.89016e-05
Zm00001d039432	3	4814850 - 4815849	0	7.98608e-06
Zm00001d039432	3	4815350 - 4816349	0	3.28194e-06
Zm00001d039432	3	4815850 - 4816849	0	8.2386e-07
Zm00001d039432	3	4816350 - 4817349	0	0
Zm00001d039432	3	4816850 - 4817849	3.46691e-06	1.04571e-06
Zm00001d039432	3	4817350 - 4818349	1.6643e-05	4.87325e-06
Zm00001d039432	3	4817850 - 4818849	2.69738e-05	7.82068e-06
Zm00001d039432	3	4818350 - 4819349	3.58422e-05	9.47393e-06
Zm00001d039432	3	4818850 - 4819849	4.62581e-05	1.12605e-05
Zm00001d039432	3	4819350 - 4820349	5.19758e-05	1.26503e-05
Zm00001d039432	3	4819850 - 4820849	4.98285e-05	1.36475e-05
Zm00001d039432	3	4820350 - 4821349	4.34916e-05	1.44714e-05
Zm00001d039432	3	4820850 - 4821849	3.69825e-05	1.49142e-05
Zm00001d039432	3	4821350 - 4822349	2.57772e-05	1.39629e-05
Zm00001d039432	3	4821850 - 4822849	1.47988e-05	1.27586e-05
Zm00001d039432	3	4822350 - 4823349	2.68806e-06	1.13567e-05
Zm00001d039432	3	4822850 - 4823849	0	9.4701e-06
Zm00001d039432	3	4823350 - 4824349	0	9.60889e-06
Zm00001d039432	3	4823850 - 4824849	0	1.00026e-05
Zm00001d039432	3	4824350 - 4825349	1.72374e-05	1.05959e-05
Zm00001d039432	3	4824850 - 4825849	5.19965e-05	1.64713e-05
Zm00001d039432	3	4825350 - 4826349	0.000116677	3.37892e-05
Zm00001d039432	3	4825850 - 4826849	0.000202122	5.75653e-05
Zm00001d039432	3	4826350 - 4827349	0.000280521	7.61656e-05
Zm00001d039432	3	4826850 - 4827849	0.000342263	8.97731e-05
Zm00001d039432	3	4827350 - 4828349	0.000399212	0.000103222
Zm00001d039432	3	4827850 - 4828849	0.000455777	0.000111853
Zm00001d039432	3	4828350 - 4829349	0.000416003	0.000103105
Zm00001d039432	3	4828850 - 4829849	0.000325699	8.35424e-05
Zm00001d039432	3	4829350 - 4830349	0.000401912	7.71981e-05
Zm00001d039432	3	4829850 - 4830849	0.000714947	7.65547e-05
Zm00001d039432	3	4830350 - 4831349	0.00114328	7.61396e-05
Zm00001d039432	3	4830850 - 4831849	0.00161623	0.00010305
Zm00001d039432	3	4831350 - 4832349	0.00232118	0.000181328
Zm00001d039432	3	4831850 - 4832849	0.0032119	0.000290514
Zm00001d039432	3	4832350 - 4833349	0.00386724	0.000390953
Zm00001d039432	3	4832850 - 4833849	0.0042822	0.000530429
Zm00001d039432	3	4833350 - 4834349	0.00458092	0.000656483
Zm00001d039432	3	4833850 - 4834849	0.00453399	0.000706119
Zm00001d039432	3	4834350 - 4835349	0.00426617	0.0007353
Zm00001d039432	3	4834850 - 4835849	0.00408117	0.00073245
Zm00001d039432	3	4835350 - 4836349	0.00409639	0.000666101
Zm00001d039432	3	4835850 - 4836849	0.00411763	0.000551595
Zm00001d039432	3	4836350 - 4837349	0.00398122	0.000447565
Zm00001d039432	3	4836850 - 4837849	0.00360613	0.000343878
Zm00001d039432	3	4837350 - 4838349	0.00312291	0.000222765
Zm00001d039432	3	4837850 - 4838849	0.00268536	0.000131398
Zm00001d039432	3	4838350 - 4839349	0.00204549	7.97199e-05
Zm00001d039432	3	4838850 - 4839849	0.00122526	4.5828e-05
Zm00001d039432	3	4839350 - 4840349	0.000783458	2.91287e-05
Zm00001d039432	3	4839850 - 4840849	0.000966199	4.24037e-05
Zm00001d039432	3	4840350 - 4841349	0.001459	7.96578e-05
Zm00001d039432	3	4840850 - 4841849	0.00197969	0.000112132
Zm00001d039432	3	4841350 - 4842349	0.00282292	0.000151298
Zm00001d039432	3	4841850 - 4842849	0.00397719	0.000203808
Zm00001d039432	3	4842350 - 4843349	0.00470118	0.00023367
Zm00001d039432	3	4842850 - 4843849	0.00481387	0.00022901
Zm00001d039432	3	4843350 - 4844349	0.00467634	0.000209374
Zm00001d039432	3	4843850 - 4844849	0.00436044	0.000185907
Zm00001d039432	3	4844350 - 4845349	0.00349589	0.000136477
Zm00001d039432	3	4844850 - 4845849	0.00253339	8.3567e-05
Zm00001d039432	3	4845350 - 4846349	0.00180385	5.49836e-05
Zm00001d039432	3	4845850 - 4846849	0.000978171	2.97533e-05
Zm00001d039432	3	4846350 - 4847349	0.00036969	1.27668e-05
Zm00001d039432	3	4846850 - 4847849	0.000108227	8.18201e-06
Zm00001d039432	3	4847350 - 4848349	2.23037e-05	1.10392e-05
Zm00001d039432	3	4847850 - 4848849	0	1.25526e-05
Zm00001d039432	3	4848350 - 4849349	2.40664e-05	1.40452e-05
Zm00001d039432	3	4848850 - 4849849	0.000197912	1.88355e-05
Zm00001d039432	3	4849350 - 4850349	0.000296843	2.11306e-05
Zm00001d039432	3	4849850 - 4850849	0.0002663	1.91465e-05
Zm00001d039432	3	4850350 - 4851349	0.000207605	1.58884e-05
Zm00001d039432	3	4850850 - 4851849	0.000156591	1.27471e-05
Zm00001d039432	3	4851350 - 4852349	0.000112001	8.88843e-06
Zm00001d039432	3	4851850 - 4852849	6.13545e-05	4.07638e-06
Zm00001d039432	3	4852350 - 4853349	2.36461e-05	5.98621e-07
Zm00001d039432	3	4852850 - 4853849	4.29537e-06	0
Zm00001d039432	3	4853350 - 4854349	0	0
Zm00001d039432	3	4853850 - 4854849	0	0
Zm00001d039432	3	4854350 - 4855349	0	0
Zm00001d039432	3	4854850 - 4855849	0	0
Zm00001d039432	3	4855350 - 4856349	0	0
Zm00001d039432	3	4855850 - 4856849	0	0
Zm00001d039432	3	4856350 - 4857349	0	0
Zm00001d039432	3	4856850 - 4857849	0	0
Zm00001d039432	3	4857350 - 4858349	0.000137341	0
Zm00001d039432	3	4857850 - 4858849	0.000550187	1.36254e-05
Zm00001d039432	3	4858350 - 4859349	0.00121855	4.71796e-05
Zm00001d039432	3	4858850 - 4859849	0.00206737	9.14038e-05
Zm00001d039432	3	4859350 - 4860349	0.00284674	0.000139609
Zm00001d039432	3	4859850 - 4860849	0.00357884	0.000210846
Zm00001d039432	3	4860350 - 4861349	0.00437304	0.000299505
Zm00001d039432	3	4860850 - 4861849	0.00511015	0.000361904
Zm00001d039432	3	4861350 - 4862349	0.00580191	0.000392345
Zm00001d039432	3	4861850 - 4862849	0.00645839	0.0004101
Zm00001d039432	3	4862350 - 4863349	0.00695796	0.000408948
Zm00001d039432	3	4862850 - 4863849	0.00740931	0.000365189
Zm00001d039432	3	4863350 - 4864349	0.00784625	0.000291772
Zm00001d039432	3	4863850 - 4864849	0.00803478	0.000237439
Zm00001d039432	3	4864350 - 4865349	0.00775447	0.000204998
Zm00001d039432	3	4864850 - 4865849	0.00717268	0.000172721
Zm00001d039432	3	4865350 - 4866349	0.00663699	0.000152553
Zm00001d039432	3	4865850 - 4866849	0.00606542	0.000157926
Zm00001d039432	3	4866350 - 4867349	0.00535186	0.000179884
Zm00001d039432	3	4866850 - 4867849	0.0048077	0.000196792
Zm00001d039432	3	4867350 - 4868349	0.00440872	0.000205605
Zm00001d039432	3	4867850 - 4868849	0.00413847	0.00021674
Zm00001d039432	3	4868350 - 4869349	0.00393783	0.000231293
Zm00001d039432	3	4868850 - 4869849	0.00378692	0.000245744
Zm00001d039432	3	4869350 - 4870349	0.00406776	0.000251729
Zm00001d039432	3	4869850 - 4870849	0.00517191	0.000252091
Zm00001d039432	3	4870350 - 4871349	0.00677163	0.000251897
Zm00001d039432	3	4870850 - 4871849	0.00816996	0.000246117
Zm00001d039432	3	4871350 - 4872349	0.00974628	0.000220145
Zm00001d039432	3	4871850 - 4872849	0.0116226	0.000180104
Zm00001d039432	3	4872350 - 4873349	0.012716	0.000152066
Zm00001d039432	3	4872850 - 4873849	0.0125427	0.000142082
Zm00001d039432	3	4873350 - 4874349	0.011738	0.000138645
Zm00001d039432	3	4873850 - 4874849	0.0108974	0.000141493
Zm00001d039432	3	4874350 - 4875349	0.00964655	0.000163134
Zm00001d039432	3	4874850 - 4875849	0.00788931	0.00019766
Zm00001d039432	3	4875350 - 4876349	0.00663805	0.000217191
Zm00001d039432	3	4875850 - 4876849	0.00637677	0.000211741
Zm00001d039432	3	4876350 - 4877349	0.00651929	0.000197084
Zm00001d039432	3	4876850 - 4877849	0.00647258	0.000183972
Zm00001d039432	3	4877350 - 4878349	0.0060846	0.000159465
Zm00001d039432	3	4877850 - 4878849	0.00566364	0.00012403
Zm00001d039432	3	4878350 - 4879349	0.00530718	0.000108534
Zm00001d039432	3	4878850 - 4879849	0.0046604	0.000112685
Zm00001d039432	3	4879350 - 4880349	0.00409897	0.000130023
Zm00001d039432	3	4879850 - 4880849	0.00402993	0.000171255
Zm00001d039432	3	4880350 - 4881349	0.00410941	0.000228271
Zm00001d039432	3	4880850 - 4881849	0.00440427	0.000294469
Zm00001d039432	3	4881350 - 4882349	0.00535744	0.000388392
Zm00001d039432	3	4881850 - 4882849	0.0067806	0.000507602
Zm00001d039432	3	4882350 - 4883349	0.00779369	0.000614024
Zm00001d039432	3	4882850 - 4883849	0.00830703	0.000734998
Zm00001d039432	3	4883350 - 4884349	0.00867969	0.000869444
Zm00001d039432	3	4883850 - 4884849	0.00870473	0.000936663
Zm00001d039432	3	4884350 - 4885349	0.00810183	0.0009045
Zm00001d039432	3	4884850 - 4885849	0.0070839	0.000822705
Zm00001d039432	3	4885350 - 4886349	0.00618395	0.000733437
Zm00001d039432	3	4885850 - 4886849	0.00518596	0.000590499
Zm00001d039432	3	4886350 - 4887349	0.00396263	0.000392609
Zm00001d039432	3	4886850 - 4887849	0.00317991	0.000249297
Zm00001d039432	3	4887350 - 4888349	0.00311374	0.000158054
Zm00001d039432	3	4887850 - 4888849	0.00339205	8.00467e-05
Zm00001d039432	3	4888350 - 4889349	0.00370888	7.03083e-05
Zm00001d039432	3	4888850 - 4889849	0.00421168	0.000165019
Zm00001d039432	3	4889350 - 4890349	0.00496777	0.000328515
Zm00001d039432	3	4889850 - 4890849	0.00555102	0.000508061
Zm00001d039432	3	4890350 - 4891349	0.0060166	0.000803737
Zm00001d039432	3	4890850 - 4891849	0.00637805	0.00109216
Zm00001d039432	3	4891350 - 4892349	0.00644178	0.00129537
Zm00001d039432	3	4891850 - 4892849	0.0063538	0.00150768
Zm00001d039432	3	4892350 - 4893349	0.00613493	0.00159957
Zm00001d039432	3	4892850 - 4893849	0.00569572	0.00148379
Zm00001d039432	3	4893350 - 4894349	0.00507751	0.00124721
Zm00001d039432	3	4893850 - 4894849	0.0044973	0.00102143
Zm00001d039432	3	4894350 - 4895349	0.00390166	0.000752906
Zm00001d039432	3	4894850 - 4895849	0.00321494	0.00041017
Zm00001d039432	3	4895350 - 4896349	0.00262079	0.000157981
Zm00001d039432	3	4895850 - 4896849	0.00217347	5.70727e-05
Zm00001d039432	3	4896350 - 4897349	0.00178735	2.13807e-05
Zm00001d039432	3	4896850 - 4897849	0.0014363	0
Zm00001d039432	3	4897350 - 4898349	0.00110664	0
Zm00001d039432	3	4897850 - 4898849	0.000808911	2.40598e-05
Zm00001d039432	3	4898350 - 4899349	0.000553231	4.2967e-05
Zm00001d039432	3	4898850 - 4899849	0.00033964	3.61318e-05
Zm00001d039432	3	4899350 - 4900349	0.000167421	2.74428e-05
Zm00001d039432	3	4899850 - 4900849	4.55751e-05	1.98969e-05
Zm00001d039432	3	4900350 - 4901349	1.45707e-05	1.43439e-05
Zm00001d039432	3	4900850 - 4901849	5.09241e-05	9.75865e-06
Zm00001d039432	3	4901350 - 4902349	6.77038e-05	6.32513e-06
Zm00001d039432	3	4901850 - 4902849	5.23918e-05	5.24671e-06
Zm00001d039432	3	4902350 - 4903349	4.41062e-05	4.88053e-06
Zm00001d039432	3	4902850 - 4903849	3.9064e-05	3.67521e-06
Zm00001d039432	3	4903350 - 4904349	4.03272e-05	2.83718e-06
Zm00001d039432	3	4903850 - 4904849	4.86863e-05	2.41802e-06
Zm00001d039432	3	4904350 - 4905349	7.44843e-05	2.73607e-06
Zm00001d039432	3	4904850 - 4905849	0.000110855	3.52375e-06
Zm00001d039432	3	4905350 - 4906349	0.000132775	3.95379e-06
Zm00001d039432	3	4905850 - 4906849	0.00013156	2.24891e-06
Zm00001d039432	3	4906350 - 4907349	0.000122678	0
Zm00001d039432	3	4906850 - 4907849	0.000117336	0
Zm00001d039432	3	4907350 - 4908349	7.92443e-05	4.45915e-07
Zm00001d039432	3	4907850 - 4908849	1.87896e-05	3.53989e-06
Zm00001d039432	3	4908350 - 4909349	1.71928e-05	1.00455e-05
Zm00001d039432	3	4908850 - 4909849	9.10238e-05	2.58515e-05
Zm00001d039432	3	4909350 - 4910349	0.000199675	4.69492e-05
Zm00001d039432	3	4909850 - 4910849	0.000338601	6.04672e-05
Zm00001d039432	3	4910350 - 4911349	0.000582794	6.44165e-05
Zm00001d039432	3	4910850 - 4911849	0.000906139	6.56977e-05
Zm00001d039432	3	4911350 - 4912349	0.00115243	6.47738e-05
Zm00001d039432	3	4911850 - 4912849	0.00133748	5.65287e-05
Zm00001d039432	3	4912350 - 4913349	0.00151084	4.17475e-05
Zm00001d039432	3	4912850 - 4913849	0.00156692	2.97452e-05
Zm00001d039432	3	4913350 - 4914349	0.0014152	2.04953e-05
Zm00001d039432	3	4913850 - 4914849	0.00120808	1.25583e-05
Zm00001d039432	3	4914350 - 4915349	0.000938429	1.12824e-05
Zm00001d039432	3	4914850 - 4915849	0.000562492	1.37732e-05
Zm00001d039432	3	4915350 - 4916349	0.00028419	1.48627e-05
Zm00001d039432	3	4915850 - 4916849	0.000140018	1.20684e-05
Zm00001d039432	3	4916350 - 4917349	3.95598e-05	8.33994e-06
Zm00001d039432	3	4916850 - 4917849	0	6.65851e-06
Zm00001d039432	3	4917350 - 4918349	8.0495e-05	9.3352e-06
Zm00001d039432	3	4917850 - 4918849	0.000254418	1.43691e-05
Zm00001d039432	3	4918350 - 4919349	0.000370251	1.82729e-05
Zm00001d039432	3	4918850 - 4919849	0.000422915	2.14231e-05
Zm00001d039432	3	4919350 - 4920349	0.000458796	2.40999e-05
Zm00001d039432	3	4919850 - 4920849	0.000399971	2.36297e-05
Zm00001d039432	3	4920350 - 4921349	0.000286246	2.16025e-05
Zm00001d039432	3	4920850 - 4921849	0.000223523	2.0783e-05
Zm00001d039432	3	4921350 - 4922349	0.000225725	1.96899e-05
Zm00001d039432	3	4921850 - 4922849	0.000252322	1.87543e-05
Zm00001d039432	3	4922350 - 4923349	0.00032754	2.36085e-05
Zm00001d039432	3	4922850 - 4923849	0.000450044	3.46052e-05
Zm00001d039432	3	4923350 - 4924349	0.000607817	4.89387e-05
Zm00001d039432	3	4923850 - 4924849	0.000809064	6.75049e-05
Zm00001d039432	3	4924350 - 4925349	0.0010597	9.12407e-05
Zm00001d039432	3	4924850 - 4925849	0.00135744	0.000120038
Zm00001d053090	4	209870910 - 209871909	0.00304212	0.000302985
Zm00001d053090	4	209871410 - 209872409	0.00315675	0.000297405
Zm00001d053090	4	209871910 - 209872909	0.00325184	0.000287998
Zm00001d053090	4	209872410 - 209873409	0.00332874	0.000274134
Zm00001d053090	4	209872910 - 209873909	0.00338263	0.000255431
Zm00001d053090	4	209873410 - 209874409	0.00340883	0.000233568
Zm00001d053090	4	209873910 - 209874909	0.00340891	0.000211011
Zm00001d053090	4	209874410 - 209875409	0.00338492	0.000181351
Zm00001d053090	4	209874910 - 209875909	0.00334022	0.000144804
Zm00001d053090	4	209875410 - 209876409	0.00327834	0.000113762
Zm00001d053090	4	209875910 - 209876909	0.00315614	8.32652e-05
Zm00001d053090	4	209876410 - 209877409	0.00299029	5.19207e-05
Zm00001d053090	4	209876910 - 209877909	0.002874	3.74746e-05
Zm00001d053090	4	209877410 - 209878409	0.00277824	4.59974e-05
Zm00001d053090	4	209877910 - 209878909	0.00265278	6.75941e-05
Zm00001d053090	4	209878410 - 209879409	0.00255908	9.60627e-05
Zm00001d053090	4	209878910 - 209879909	0.0025586	0.000125201
Zm00001d053090	4	209879410 - 209880409	0.0027089	0.000163126
Zm00001d053090	4	209879910 - 209880909	0.00295732	0.000211883
Zm00001d053090	4	209880410 - 209881409	0.00319992	0.000256169
Zm00001d053090	4	209880910 - 209881909	0.00343169	0.000303615
Zm00001d053090	4	209881410 - 209882409	0.00368199	0.000357616
Zm00001d053090	4	209881910 - 209882909	0.00389851	0.000396519
Zm00001d053090	4	209882410 - 209883409	0.00409875	0.000422493
Zm00001d053090	4	209882910 - 209883909	0.00432157	0.000443798
Zm00001d053090	4	209883410 - 209884409	0.00454669	0.000447916
Zm00001d053090	4	209883910 - 209884909	0.00482805	0.000424574
Zm00001d053090	4	209884410 - 209885409	0.00515464	0.00038007
Zm00001d053090	4	209884910 - 209885909	0.00540877	0.000326751
Zm00001d053090	4	209885410 - 209886409	0.00547273	0.000276962
Zm00001d053090	4	209885910 - 209886909	0.00537943	0.000220127
Zm00001d053090	4	209886410 - 209887409	0.00521054	0.000153621
Zm00001d053090	4	209886910 - 209887909	0.00492151	0.000101717
Zm00001d053090	4	209887410 - 209888409	0.00436507	6.64103e-05
Zm00001d053090	4	209887910 - 209888909	0.00360695	3.59004e-05
Zm00001d053090	4	209888410 - 209889409	0.00292217	1.37723e-05
Zm00001d053090	4	209888910 - 209889909	0.00219006	1.0886e-05
Zm00001d053090	4	209889410 - 209890409	0.00132985	2.26395e-05
Zm00001d053090	4	209889910 - 209890909	0.000676368	2.94251e-05
Zm00001d053090	4	209890410 - 209891409	0.000339093	2.81893e-05
Zm00001d053090	4	209890910 - 209891909	0.000157062	2.82554e-05
Zm00001d053090	4	209891410 - 209892409	5.94641e-05	2.85801e-05
Zm00001d053090	4	209891910 - 209892909	0	2.81198e-05
Zm00001d053090	4	209892410 - 209893409	0	2.58786e-05
Zm00001d053090	4	209892910 - 209893909	4.42692e-05	2.26002e-05
Zm00001d053090	4	209893410 - 209894409	9.06647e-05	1.98513e-05
Zm00001d053090	4	209893910 - 209894909	9.18537e-05	1.90891e-05
Zm00001d053090	4	209894410 - 209895409	0.000106622	1.94568e-05
Zm00001d053090	4	209894910 - 209895909	0.000112222	1.90502e-05
Zm00001d053090	4	209895410 - 209896409	7.21364e-05	1.5491e-05
Zm00001d053090	4	209895910 - 209896909	7.93687e-06	1.02199e-05
Zm00001d053090	4	209896410 - 209897409	0	7.06033e-06
Zm00001d053090	4	209896910 - 209897909	0	6.78416e-06
Zm00001d053090	4	209897410 - 209898409	2.13281e-05	7.67899e-06
Zm00001d053090	4	209897910 - 209898909	8.26586e-05	9.84182e-06
Zm00001d053090	4	209898410 - 209899409	0.000209072	1.33696e-05
Zm00001d053090	4	209898910 - 209899909	0.000449218	1.91282e-05
Zm00001d053090	4	209899410 - 209900409	0.000762759	2.66083e-05
Zm00001d053090	4	209899910 - 209900909	0.00104369	3.38444e-05
Zm00001d053090	4	209900410 - 209901409	0.00134223	3.27444e-05
Zm00001d053090	4	209900910 - 209901909	0.00168772	2.74829e-05
Zm00001d053090	4	209901410 - 209902409	0.00194283	3.44952e-05
Zm00001d053090	4	209901910 - 209902909	0.00204667	6.35491e-05
Zm00001d053090	4	209902410 - 209903409	0.00208319	0.000103074
Zm00001d053090	4	209902910 - 209903909	0.00213225	0.000137498
Zm00001d053090	4	209903410 - 209904409	0.00219943	0.000173674
Zm00001d053090	4	209903910 - 209904909	0.0022403	0.000218744
Zm00001d053090	4	209904410 - 209905409	0.0022597	0.000257574
Zm00001d053090	4	209904910 - 209905909	0.00226247	0.000275027
Zm00001d053090	4	209905410 - 209906409	0.00223469	0.00026302
Zm00001d053090	4	209905910 - 209906909	0.00218735	0.00023478
Zm00001d053090	4	209906410 - 209907409	0.00216266	0.000207135
Zm00001d053090	4	209906910 - 209907909	0.00215853	0.000163441
Zm00001d053090	4	209907410 - 209908409	0.00214999	0.000100625
Zm00001d053090	4	209907910 - 209908909	0.00214493	5.5863e-05
Zm00001d053090	4	209908410 - 209909409	0.00201586	4.10007e-05
Zm00001d053090	4	209908910 - 209909909	0.00181219	3.77831e-05
Zm00001d053090	4	209909410 - 209910409	0.00180721	3.82395e-05
Zm00001d053090	4	209909910 - 209910909	0.00221028	4.59804e-05
Zm00001d053090	4	209910410 - 209911409	0.00287363	6.37955e-05
Zm00001d053090	4	209910910 - 209911909	0.00353483	8.24825e-05
Zm00001d053090	4	209911410 - 209912409	0.00393146	9.28391e-05
Zm00001d053090	4	209911910 - 209912909	0.0041044	9.28102e-05
Zm00001d053090	4	209912410 - 209913409	0.00421438	8.92999e-05
Zm00001d053090	4	209912910 - 209913909	0.00417871	8.65441e-05
Zm00001d053090	4	209913410 - 209914409	0.00380756	8.18299e-05
Zm00001d053090	4	209913910 - 209914909	0.00320421	7.40823e-05
Zm00001d053090	4	209914410 - 209915409	0.00272562	6.99945e-05
Zm00001d053090	4	209914910 - 209915909	0.00225477	7.0986e-05
Zm00001d053090	4	209915410 - 209916409	0.00165502	7.35125e-05
Zm00001d053090	4	209915910 - 209916909	0.00125382	7.68218e-05
Zm00001d053090	4	209916410 - 209917409	0.00130139	8.46179e-05
Zm00001d053090	4	209916910 - 209917909	0.00159451	9.63797e-05
Zm00001d053090	4	209917410 - 209918409	0.00178053	0.000105017
Zm00001d053090	4	209917910 - 209918909	0.00184257	0.000109583
Zm00001d053090	4	209918410 - 209919409	0.00193054	0.000113123
Zm00001d053090	4	209918910 - 209919909	0.00194194	0.00011454
Zm00001d053090	4	209919410 - 209920409	0.00178677	0.000114203
Zm00001d053090	4	209919910 - 209920909	0.00153593	0.000112384
Zm00001d053090	4	209920410 - 209921409	0.00132827	0.000107843
Zm00001d053090	4	209920910 - 209921909	0.00119159	9.93301e-05
Zm00001d053090	4	209921410 - 209922409	0.00106073	8.80994e-05
Zm00001d053090	4	209921910 - 209922909	0.000935162	7.66714e-05
Zm00001d053090	4	209922410 - 209923409	0.000807428	6.27621e-05
Zm00001d053090	4	209922910 - 209923909	0.000674801	4.50918e-05
Zm00001d053090	4	209923410 - 209924409	0.000543847	2.76876e-05
Zm00001d053090	4	209923910 - 209924909	0.000421131	1.45763e-05
Zm00001d053090	4	209924410 - 209925409	0.000302566	6.67291e-06
Zm00001d053090	4	209924910 - 209925909	0.000191548	1.36725e-06
Zm00001d053090	4	209925410 - 209926409	0.000105868	0
Zm00001d053090	4	209925910 - 209926909	4.617e-05	0
Zm00001d053090	4	209926410 - 209927409	1.01434e-06	0
Zm00001d053090	4	209926910 - 209927909	0	0
Zm00001d053090	4	209927410 - 209928409	0	0
Zm00001d053090	4	209927910 - 209928909	1.9114e-05	0
Zm00001d053090	4	209928410 - 209929409	4.58934e-05	0
Zm00001d053090	4	209928910 - 209929909	4.62075e-05	0
Zm00001d053090	4	209929410 - 209930409	4.27903e-05	1.71555e-06
Zm00001d053090	4	209929910 - 209930909	4.12459e-05	4.43378e-06
Zm00001d053090	4	209930410 - 209931409	4.71782e-05	6.88317e-06
Zm00001d053090	4	209930910 - 209931909	5.5967e-05	9.96092e-06
Zm00001d053090	4	209931410 - 209932409	6.51761e-05	1.37126e-05
Zm00001d053090	4	209931910 - 209932909	8.36855e-05	1.62494e-05
Zm00001d053090	4	209932410 - 209933409	0.000129822	1.70901e-05
Zm00001d053090	4	209932910 - 209933909	0.000193928	1.726e-05
Zm00001d053090	4	209933410 - 209934409	0.000242907	1.71306e-05
Zm00001d053090	4	209933910 - 209934909	0.000279326	1.55287e-05
Zm00001d053090	4	209934410 - 209935409	0.000315844	1.25896e-05
Zm00001d053090	4	209934910 - 209935909	0.000334504	1.06483e-05
Zm00001d053090	4	209935410 - 209936409	0.000326919	1.0704e-05
Zm00001d053090	4	209935910 - 209936909	0.000303013	1.16807e-05
Zm00001d053090	4	209936410 - 209937409	0.000272301	1.28002e-05
Zm00001d053090	4	209936910 - 209937909	0.000244297	1.32845e-05
Zm00001d053090	4	209937410 - 209938409	0.00020989	1.32332e-05
Zm00001d053090	4	209937910 - 209938909	0.000165248	1.30471e-05
Zm00001d053090	4	209938410 - 209939409	0.000127806	1.23991e-05
Zm00001d053090	4	209938910 - 209939909	9.28979e-05	9.888e-06
Zm00001d053090	4	209939410 - 209940409	5.62674e-05	6.09899e-06
Zm00001d053090	4	209939910 - 209940909	3.59646e-05	3.68513e-06
Zm00001d053090	4	209940410 - 209941409	3.04941e-05	2.77131e-06
Zm00001d053090	4	209940910 - 209941909	3.21882e-05	2.26893e-06
Zm00001d053090	4	209941410 - 209942409	4.98385e-05	3.01078e-06
Zm00001d053090	4	209941910 - 209942909	0.000105221	6.45993e-06
Zm00001d053090	4	209942410 - 209943409	0.000191487	1.20002e-05
Zm00001d053090	4	209942910 - 209943909	0.000274491	1.73453e-05
Zm00001d053090	4	209943410 - 209944409	0.000320089	2.02092e-05
Zm00001d053090	4	209943910 - 209944909	0.000325958	2.04072e-05
Zm00001d053090	4	209944410 - 209945409	0.000316907	1.96085e-05
Zm00001d053090	4	209944910 - 209945909	0.000299486	1.83079e-05
Zm00001d053090	4	209945410 - 209946409	0.000193152	1.28475e-05
Zm00001d053090	4	209945910 - 209946909	2.21754e-05	4.22131e-06
Zm00001d053090	4	209946410 - 209947409	0	0
Zm00001d053090	4	209946910 - 209947909	4.73607e-05	2.76328e-06
Zm00001d053090	4	209947410 - 209948409	0.000215644	8.45006e-06
Zm00001d053090	4	209947910 - 209948909	0.000367966	1.35934e-05
Zm00001d053090	4	209948410 - 209949409	0.000531418	1.91109e-05
Zm00001d053090	4	209948910 - 209949909	0.00074464	2.64891e-05
Zm00001d053090	4	209949410 - 209950409	0.000937736	3.32132e-05
Zm00001d053090	4	209949910 - 209950909	0.00104081	3.67683e-05
Zm00001d053090	4	209950410 - 209951409	0.00103415	3.54003e-05
Zm00001d053090	4	209950910 - 209951909	0.000973464	3.16418e-05
Zm00001d053090	4	209951410 - 209952409	0.000901962	2.94075e-05
Zm00001d053090	4	209951910 - 209952909	0.000750113	2.84095e-05
Zm00001d053090	4	209952410 - 209953409	0.000514596	2.65128e-05
Zm00001d053090	4	209952910 - 209953909	0.000337955	2.48608e-05
Zm00001d053090	4	209953410 - 209954409	0.000247739	2.54792e-05
Zm00001d053090	4	209953910 - 209954909	0.000188719	2.78299e-05
Zm00001d053090	4	209954410 - 209955409	0.000179263	2.92113e-05
Zm00001d053090	4	209954910 - 209955909	0.000244992	2.84566e-05
Zm00001d053090	4	209955410 - 209956409	0.000365632	2.66165e-05
Zm00001d053090	4	209955910 - 209956909	0.000490707	2.43162e-05
Zm00001d053090	4	209956410 - 209957409	0.000569744	2.2181e-05
Zm00001d053090	4	209956910 - 209957909	0.000644975	1.98341e-05
Zm00001d053090	4	209957410 - 209958409	0.000741234	1.7219e-05
Zm00001d053090	4	209957910 - 209958909	0.000781944	1.54408e-05
Zm00001d053090	4	209958410 - 209959409	0.000722814	1.45507e-05
Zm00001d053090	4	209958910 - 209959909	0.00061037	1.42399e-05
Zm00001d053090	4	209959410 - 209960409	0.00050426	1.50739e-05
Zm00001d053090	4	209959910 - 209960909	0.000350184	1.79043e-05
Zm00001d053090	4	209960410 - 209961409	0.00013568	2.16861e-05
Zm00001d053090	4	209960910 - 209961909	0	2.41401e-05
Zm00001d053090	4	209961410 - 209962409	0	2.61263e-05
Zm00001d053090	4	209961910 - 209962909	0	2.90119e-05
Zm00001d053090	4	209962410 - 209963409	0	3.12787e-05
Zm00001d053090	4	209962910 - 209963909	6.88659e-06	3.14081e-05
Zm00001d053090	4	209963410 - 209964409	4.16334e-06	2.69593e-05
Zm00001d053090	4	209963910 - 209964909	2.31381e-06	1.95043e-05
Zm00001d053090	4	209964410 - 209965409	2.50206e-06	1.35437e-05
Zm00001d053090	4	209964910 - 209965909	7.85527e-06	8.42732e-06
Zm00001d053090	4	209965410 - 209966409	1.71775e-05	2.43268e-06
Zm00001d053090	4	209965910 - 209966909	2.51484e-05	0
Zm00001d053090	4	209966410 - 209967409	0	0
Zm00001d053090	4	209966910 - 209967909	0	0
Zm00001d053090	4	209967410 - 209968409	0	0
Zm00001d053090	4	209967910 - 209968909	0	1.04187e-06
Zm00001d053090	4	209968410 - 209969409	7.74843e-05	1.29856e-05
Zm00001d053090	4	209968910 - 209969909	0.000314344	2.66234e-05
Zm00001d053090	4	209969410 - 209970409	0.000701892	2.07733e-05
Zm00001d053090	4	209969910 - 209970909	0.00119888	4.37079e-06
Zm00001d053090	4	209970410 - 209971409	0.00168021	2.09964e-05
Zm00001d053090	4	209970910 - 209971909	0.00220263	9.43995e-05
Zm00001d053090	4	209971410 - 209972409	0.00280297	0.000197652
Zm00001d053090	4	209971910 - 209972909	0.00332628	0.000298316
Zm00001d053090	4	209972410 - 209973409	0.00363636	0.000416598
Zm00001d053090	4	209972910 - 209973909	0.00384921	0.000555101
Zm00001d053090	4	209973410 - 209974409	0.00418819	0.000654984
Zm00001d053090	4	209973910 - 209974909	0.00473535	0.000706543
Zm00001d053090	4	209974410 - 209975409	0.00538657	0.0007478
Zm00001d053090	4	209974910 - 209975909	0.00608599	0.000791504
Zm00001d053090	4	209975410 - 209976409	0.00677774	0.000850405
Zm00001d053090	4	209975910 - 209976909	0.00771669	0.0009383
Zm00001d053090	4	209976410 - 209977409	0.00882636	0.00102748
Zm00001d053090	4	209976910 - 209977909	0.00955391	0.00106843
Zm00001d053090	4	209977410 - 209978409	0.00985116	0.00106888
Zm00001d053090	4	209977910 - 209978909	0.00998352	0.001063
Zm00001d053090	4	209978410 - 209979409	0.00986857	0.00104091
Zm00001d053090	4	209978910 - 209979909	0.00916291	0.000954661
Zm00001d053090	4	209979410 - 209980409	0.00802462	0.000815459
Zm00001d053090	4	209979910 - 209980909	0.00712355	0.00070219
Zm00001d053090	4	209980410 - 209981409	0.00657875	0.000630141
Zm00001d053090	4	209980910 - 209981909	0.00605503	0.000564134
Zm00001d053090	4	209981410 - 209982409	0.00554093	0.000507355
Zm00001d053090	4	209981910 - 209982909	0.005025	0.000462991
Zm00001d053090	4	209982410 - 209983409	0.00458768	0.000449422
Zm00001d053090	4	209982910 - 209983909	0.00422072	0.000455302
Zm00001d053090	4	209983410 - 209984409	0.00377964	0.000439228
Zm00001d053090	4	209983910 - 209984909	0.00310194	0.00036637
Zm00001d053090	4	209984410 - 209985409	0.00229701	0.000263806
Zm00001d053090	4	209984910 - 209985909	0.0016282	0.000182991
Zm00001d053090	4	209985410 - 209986409	0.00103667	0.000136196
Zm00001d053090	4	209985910 - 209986909	0.00042129	9.9427e-05
Zm00001d053090	4	209986410 - 209987409	0	6.97397e-05
Zm00001d053090	4	209986910 - 209987909	0	4.90892e-05
Zm00001d053090	4	209987410 - 209988409	0	3.77101e-05
Zm00001d053090	4	209987910 - 209988909	0.000139828	3.00759e-05
Zm00001d053090	4	209988410 - 209989409	0.000221196	2.06602e-05
Zm00001d053090	4	209988910 - 209989909	0.000202301	1.10572e-05
Zm00001d053090	4	209989410 - 209990409	0.000180121	5.35542e-06
Zm00001d053090	4	209989910 - 209990909	0.000156329	1.7694e-06
Zm00001d053090	4	209990410 - 209991409	0.00010713	2.32895e-06
Zm00001d053090	4	209990910 - 209991909	3.96009e-05	6.65078e-06
Zm00001d053090	4	209991410 - 209992409	1.72529e-06	9.32999e-06
Zm00001d053090	4	209991910 - 209992909	0	9.14624e-06
Zm00001d053090	4	209992410 - 209993409	0	9.08072e-06
Zm00001d053090	4	209992910 - 209993909	0	1.00309e-05
Zm00001d053090	4	209993410 - 209994409	0.000143016	3.7402e-06
Zm00001d053090	4	209993910 - 209994909	0.000991819	0
Zm00001d053090	4	209994410 - 209995409	0.00187929	0
Zm00001d053090	4	209994910 - 209995909	0.00253383	0
Zm00001d053090	4	209995410 - 209996409	0.00312819	3.93098e-05
Zm00001d053090	4	209995910 - 209996909	0.00378294	0.000105751
Zm00001d053090	4	209996410 - 209997409	0.00414834	0.000157766
Zm00001d053090	4	209996910 - 209997909	0.00405187	0.000201976
Zm00001d053090	4	209997410 - 209998409	0.00370369	0.000251795
Zm00001d053090	4	209997910 - 209998909	0.00332802	0.000282808
Zm00001d053090	4	209998410 - 209999409	0.00265204	0.000287155
Zm00001d053090	4	209998910 - 209999909	0.00165091	0.000279552
Zm00001d053090	4	209999410 - 210000409	0.000920869	0.000269451
Zm00001d053090	4	209999910 - 210000909	0.000641708	0.000244032
Zm00001d053090	4	210000410 - 210001409	0.000539357	0.000197271
Zm00001d053090	4	210000910 - 210001909	0.000529248	0.00014881
Zm00001d053090	4	210001410 - 210002409	0.000526812	0.000118291
Zm00001d053090	4	210001910 - 210002909	0.00054355	0.000115915
Zm00001d053090	4	210002410 - 210003409	0.000616212	0.000128161
Zm00001d053090	4	210002910 - 210003909	0.00069811	0.000139089
Zm00001d053090	4	210003410 - 210004409	0.000803753	0.000146277
Zm00001d053090	4	210003910 - 210004909	0.000950564	0.000155603
Zm00001d053090	4	210004410 - 210005409	0.00109622	0.00016358
Zm00001d053090	4	210004910 - 210005909	0.00124538	0.000178943
Zm00001d053090	4	210005410 - 210006409	0.00141368	0.000200676
Zm00001d053090	4	210005910 - 210006909	0.00157524	0.00021066
Zm00001d053090	4	210006410 - 210007409	0.0017751	0.000203112
Zm00001d053090	4	210006910 - 210007909	0.00201822	0.000187124
Zm00001d053090	4	210007410 - 210008409	0.00221858	0.000166887
Zm00001d053090	4	210007910 - 210008909	0.00229014	0.000146598
Zm00001d053090	4	210008410 - 210009409	0.00221613	0.000117946
Zm00001d053090	4	210008910 - 210009909	0.00206734	8.08185e-05
Zm00001d053090	4	210009410 - 210010409	0.00188916	5.17027e-05
Zm00001d053090	4	210009910 - 210010909	0.00154685	3.42999e-05
Zm00001d053090	4	210010410 - 210011409	0.00106142	2.15497e-05
Zm00001d053090	4	210010910 - 210011909	0.000711893	1.37952e-05
Zm00001d053090	4	210011410 - 210012409	0.000498711	1.24276e-05
Zm00001d053090	4	210011910 - 210012909	0.000302256	1.57441e-05
Zm00001d053090	4	210012410 - 210013409	0.000221437	1.94473e-05
Zm00001d053090	4	210012910 - 210013909	0.000351197	2.5238e-05
Zm00001d053090	4	210013410 - 210014409	0.000641504	3.53195e-05
Zm00001d053090	4	210013910 - 210014909	0.000973801	4.61493e-05
Zm00001d053090	4	210014410 - 210015409	0.00122953	5.41848e-05
Zm00001d053090	4	210014910 - 210015909	0.00139867	5.88418e-05
Zm00001d053090	4	210015410 - 210016409	0.00155722	6.24471e-05
Zm00001d053090	4	210015910 - 210016909	0.00171562	6.58245e-05
Zm00001d053090	4	210016410 - 210017409	0.00178307	6.54118e-05
Zm00001d053090	4	210016910 - 210017909	0.00179108	6.21719e-05
Zm00001d053090	4	210017410 - 210018409	0.00193353	6.37161e-05
Zm00001d053090	4	210017910 - 210018909	0.00240169	7.26398e-05
Zm00001d053090	4	210018410 - 210019409	0.00302835	8.46884e-05
Zm00001d053090	4	210018910 - 210019909	0.00346975	9.71986e-05
Zm00001d053090	4	210019410 - 210020409	0.00382015	0.000116714
Zm00001d053090	4	210019910 - 210020909	0.00420572	0.000141887
Zm00001d053090	4	210020410 - 210021409	0.00433057	0.000158221
Zm00001d053090	4	210020910 - 210021909	0.00400919	0.000164241
Zm00001d053090	4	210021410 - 210022409	0.0034439	0.000167046
Zm00001d053090	4	210021910 - 210022909	0.00292052	0.000164998
Zm00001d053090	4	210022410 - 210023409	0.00222374	0.000150815
Zm00001d053090	4	210022910 - 210023909	0.00128493	0.000127658
Zm00001d053090	4	210023410 - 210024409	0.000609893	0.00010955
Zm00001d053090	4	210023910 - 210024909	0.00035811	9.48386e-05
Zm00001d053090	4	210024410 - 210025409	0.000271975	7.77901e-05
Zm00001d053090	4	210024910 - 210025909	0.000231701	6.63009e-05
Zm00001d053090	4	210025410 - 210026409	0.000287706	6.50414e-05
Zm00001d053090	4	210025910 - 210026909	0.000486916	7.03898e-05
Zm00001d053090	4	210026410 - 210027409	0.000704312	7.78042e-05
Zm00001d053090	4	210026910 - 210027909	0.000814876	8.27427e-05
Zm00001d053090	4	210027410 - 210028409	0.000793041	8.65522e-05
Zm00001d053090	4	210027910 - 210028909	0.000735366	9.10369e-05
Zm00001d053090	4	210028410 - 210029409	0.000700024	9.23413e-05
Zm00001d053090	4	210028910 - 210029909	0.000680904	8.82482e-05
Zm00001d053090	4	210029410 - 210030409	0.000650301	8.13751e-05
Zm00001d053090	4	210029910 - 210030909	0.000633996	7.51181e-05
Zm00001d053090	4	210030410 - 210031409	0.000610909	6.6906e-05
Zm00001d053090	4	210030910 - 210031909	0.000580493	5.62663e-05
Zm00001d053090	4	210031410 - 210032409	0.00059933	4.97439e-05
Zm00001d053090	4	210031910 - 210032909	0.000675038	4.46632e-05
Zm00001d053090	4	210032410 - 210033409	0.000786943	3.78352e-05
Zm00001d053090	4	210032910 - 210033909	0.000949192	3.50344e-05
Zm00001d053090	4	210033410 - 210034409	0.00117593	4.20357e-05
Zm00001d053090	4	210033910 - 210034909	0.00156793	6.32481e-05
Zm00001d053090	4	210034410 - 210035409	0.00207053	9.4063e-05
Zm00001d053090	4	210034910 - 210035909	0.00246467	0.000126729
Zm00001d053090	4	210035410 - 210036409	0.00280014	0.000168294
Zm00001d053090	4	210035910 - 210036909	0.00316245	0.000218619
Zm00001d053090	4	210036410 - 210037409	0.00338618	0.000259175
Zm00001d053090	4	210036910 - 210037909	0.00331298	0.000287119
Zm00001d053090	4	210037410 - 210038409	0.00306473	0.000313095
Zm00001d053090	4	210037910 - 210038909	0.00289625	0.000338806
Zm00001d053090	4	210038410 - 210039409	0.00285639	0.000368859
Zm00001d053090	4	210038910 - 210039909	0.00282727	0.000400355
Zm00001d053090	4	210039410 - 210040409	0.00281367	0.000423733
Zm00001d053090	4	210039910 - 210040909	0.00282033	0.000429434
Zm00001d053090	4	210040410 - 210041409	0.00296198	0.000418981
Zm00001d053090	4	210040910 - 210041909	0.00318141	0.000400067
Zm00001d053090	4	210041410 - 210042409	0.00322549	0.000372386
Zm00001d053090	4	210041910 - 210042909	0.00300308	0.000320533
Zm00001d053090	4	210042410 - 210043409	0.00266653	0.000248979
Zm00001d053090	4	210042910 - 210043909	0.00232798	0.00018722
Zm00001d053090	4	210043410 - 210044409	0.00185793	0.00012657
Zm00001d053090	4	210043910 - 210044909	0.00124068	5.70268e-05
Zm00001d053090	4	210044410 - 210045409	0.000758999	6.12078e-06
Zm00001d053090	4	210044910 - 210045909	0.000459916	0
Zm00001d053090	4	210045410 - 210046409	0.000211574	0
Zm00001d053090	4	210045910 - 210046909	2.8457e-05	0
Zm00001d053090	4	210046410 - 210047409	0	0
Zm00001d053090	4	210046910 - 210047909	7.05001e-05	0
Zm00001d053090	4	210047410 - 210048409	0.000111343	0
Zm00001d053090	4	210047910 - 210048909	1.06724e-06	0
Zm00001d053090	4	210048410 - 210049409	0	0
Zm00001d053090	4	210048910 - 210049909	0	0
Zm00001d053090	4	210049410 - 210050409	0	0
Zm00001d053090	4	210049910 - 210050909	0	0
Zm00001d053090	4	210050410 - 210051409	0.000122644	0
Zm00001d053090	4	210050910 - 210051909	0.000637868	8.40143e-06
Zm00001d053090	4	210051410 - 210052409	0.00136033	2.11242e-05
Zm00001d053090	4	210051910 - 210052909	0.00211504	3.69655e-05
Zm00001d053090	4	210052410 - 210053409	0.00272701	5.54097e-05
Zm00001d053090	4	210052910 - 210053909	0.00328279	8.35043e-05
Zm00001d053090	4	210053410 - 210054409	0.00387436	0.000118416
Zm00001d053090	4	210053910 - 210054909	0.00433491	0.000144808
Zm00001d053090	4	210054410 - 210055409	0.00454393	0.000160748
Zm00001d053090	4	210054910 - 210055909	0.00459885	0.000173828
Zm00001d053090	4	210055410 - 210056409	0.0046597	0.000182996
Zm00001d053090	4	210055910 - 210056909	0.00467473	0.000182129
Zm00001d053090	4	210056410 - 210057409	0.00460435	0.000173998
Zm00001d053090	4	210056910 - 210057909	0.00462683	0.000170892
Zm00001d053090	4	210057410 - 210058409	0.0048544	0.000177379
Zm00001d053090	4	210057910 - 210058909	0.00518799	0.000186931
Zm00001d053090	4	210058410 - 210059409	0.00548892	0.000195185
Zm00001d053090	4	210058910 - 210059909	0.00561855	0.000197782
Zm00001d053090	4	210059410 - 210060409	0.00555586	0.000195302
Zm00001d053090	4	210059910 - 210060909	0.00540607	0.00019069
Zm00001d053090	4	210060410 - 210061409	0.00521988	0.000183135
Zm00001d053090	4	210060910 - 210061909	0.00489719	0.000154808
Zm00001d053090	4	210061410 - 210062409	0.00444811	0.000112934
Zm00001d053090	4	210061910 - 210062909	0.00408867	9.4275e-05
Zm00001d053090	4	210062410 - 210063409	0.00374858	0.000112263
Zm00001d053090	4	210062910 - 210063909	0.00335667	0.000144303
Zm00001d053090	4	210063410 - 210064409	0.00312759	0.000173123
Zm00001d053090	4	210063910 - 210064909	0.00320681	0.00020928
Zm00001d053090	4	210064410 - 210065409	0.00348333	0.000261497
Zm00001d053090	4	210064910 - 210065909	0.00378712	0.000309745
Zm00001d053090	4	210065410 - 210066409	0.00394817	0.000333996
Zm00001d053090	4	210065910 - 210066909	0.00395083	0.000326246
Zm00001d053090	4	210066410 - 210067409	0.00391255	0.000301609
Zm00001d053090	4	210066910 - 210067909	0.00386293	0.000274735
Zm00001d053090	4	210067410 - 210068409	0.00367862	0.000213808
Zm00001d053090	4	210067910 - 210068909	0.00338809	0.00012291
Zm00001d053090	4	210068410 - 210069409	0.00324874	7.05392e-05
Zm00001d053090	4	210068910 - 210069909	0.00330465	7.48381e-05
Zm00001d053090	4	210069410 - 210070409	0.00342431	0.000102525
Zm00001d053090	4	210069910 - 210070909	0.00360179	0.000144966
Zm00001d053090	4	210070410 - 210071409	0.00410334	0.000241418
Zm00001d053090	4	210070910 - 210071909	0.0048382	0.000377483
Zm00001d053090	4	210071410 - 210072409	0.00526492	0.000464045
Zm00001d053090	4	210071910 - 210072909	0.00531151	0.000489361
Zm00001d053090	4	210072410 - 210073409	0.0052218	0.000495773
Zm00001d053090	4	210072910 - 210073909	0.00492804	0.000475291
Zm00001d053090	4	210073410 - 210074409	0.00443902	0.000430852
Zm00001d053090	4	210073910 - 210074909	0.00378699	0.000365392
Zm00001d053090	4	210074410 - 210075409	0.0029394	0.000270914
Zm00001d053090	4	210074910 - 210075909	0.00188338	0.000144548
Zm00001d053090	4	210075410 - 210076409	0.000630888	0
Zm00001d053090	4	210075910 - 210076909	0	0
Zm00001d016188	5	145801540 - 145802539	0.0167003	0.00533265
Zm00001d016188	5	145802040 - 145803039	0.0154711	0.00488074
Zm00001d016188	5	145802540 - 145803539	0.0143147	0.00445887
Zm00001d016188	5	145803040 - 145804039	0.0132313	0.00406748
Zm00001d016188	5	145803540 - 145804539	0.0122217	0.00370422
Zm00001d016188	5	145804040 - 145805039	0.0112863	0.00336863
Zm00001d016188	5	145804540 - 145805539	0.0104245	0.00306398
Zm00001d016188	5	145805040 - 145806039	0.00967491	0.00282236
Zm00001d016188	5	145805540 - 145806539	0.00902502	0.00263316
Zm00001d016188	5	145806040 - 145807039	0.00839788	0.00243556
Zm00001d016188	5	145806540 - 145807539	0.00764052	0.00214313
Zm00001d016188	5	145807040 - 145808039	0.00683701	0.00180446
Zm00001d016188	5	145807540 - 145808539	0.00626601	0.00156129
Zm00001d016188	5	145808040 - 145809039	0.00613471	0.00150502
Zm00001d016188	5	145808540 - 145809539	0.00630381	0.00157115
Zm00001d016188	5	145809040 - 145810039	0.00653222	0.00166753
Zm00001d016188	5	145809540 - 145810539	0.00657882	0.00170204
Zm00001d016188	5	145810040 - 145811039	0.00652397	0.00169821
Zm00001d016188	5	145810540 - 145811539	0.0064852	0.00169735
Zm00001d016188	5	145811040 - 145812039	0.00627722	0.00163403
Zm00001d016188	5	145811540 - 145812539	0.00578737	0.00146647
Zm00001d016188	5	145812040 - 145813039	0.00514968	0.00124446
Zm00001d016188	5	145812540 - 145813539	0.00454881	0.00103983
Zm00001d016188	5	145813040 - 145814039	0.00376617	0.000796751
Zm00001d016188	5	145813540 - 145814539	0.00277883	0.000498426
Zm00001d016188	5	145814040 - 145815039	0.00206496	0.000275237
Zm00001d016188	5	145814540 - 145815539	0.00182805	0.000166698
Zm00001d016188	5	145815040 - 145816039	0.0018356	0.000109683
Zm00001d016188	5	145815540 - 145816539	0.0019118	8.06006e-05
Zm00001d016188	5	145816040 - 145817039	0.00188082	5.58638e-05
Zm00001d016188	5	145816540 - 145817539	0.00176291	6.14565e-05
Zm00001d016188	5	145817040 - 145818039	0.00165844	0.000101795
Zm00001d016188	5	145817540 - 145818539	0.00151172	0.000120939
Zm00001d016188	5	145818040 - 145819039	0.00123366	0.000101556
Zm00001d016188	5	145818540 - 145819539	0.000874651	7.31609e-05
Zm00001d016188	5	145819040 - 145820039	0.000588334	5.00801e-05
Zm00001d016188	5	145819540 - 145820539	0.000352426	2.84596e-05
Zm00001d016188	5	145820040 - 145821039	0.000109263	3.76624e-06
Zm00001d016188	5	145820540 - 145821539	0	0
Zm00001d016188	5	145821040 - 145822039	0	0
Zm00001d016188	5	145821540 - 145822539	9.90082e-05	4.98937e-06
Zm00001d016188	5	145822040 - 145823039	0.0002598	2.11234e-05
Zm00001d016188	5	145822540 - 145823539	0.000376074	3.31703e-05
Zm00001d016188	5	145823040 - 145824039	0.000456937	4.02578e-05
Zm00001d016188	5	145823540 - 145824539	0.000546188	4.71504e-05
Zm00001d016188	5	145824040 - 145825039	0.000616983	5.5091e-05
Zm00001d016188	5	145824540 - 145825539	0.000491754	3.57974e-05
Zm00001d016188	5	145825040 - 145826039	0.000257854	9.76546e-07
Zm00001d016188	5	145825540 - 145826539	0.00028582	1.18538e-05
Zm00001d016188	5	145826040 - 145827039	0.000635795	8.27318e-05
Zm00001d016188	5	145826540 - 145827539	0.00111066	0.000178911
Zm00001d016188	5	145827040 - 145828039	0.00169504	0.000288115
Zm00001d016188	5	145827540 - 145828539	0.00265664	0.000455064
Zm00001d016188	5	145828040 - 145829039	0.00399097	0.000685017
Zm00001d016188	5	145828540 - 145829539	0.00527444	0.000906504
Zm00001d016188	5	145829040 - 145830039	0.00608341	0.00104805
Zm00001d016188	5	145829540 - 145830539	0.00645369	0.00112059
Zm00001d016188	5	145830040 - 145831039	0.00664875	0.00116482
Zm00001d016188	5	145830540 - 145831539	0.00658648	0.00115392
Zm00001d016188	5	145831040 - 145832039	0.00590118	0.00102065
Zm00001d016188	5	145831540 - 145832539	0.00473833	0.000799266
Zm00001d016188	5	145832040 - 145833039	0.00378261	0.000615187
Zm00001d016188	5	145832540 - 145833539	0.00303034	0.000455783
Zm00001d016188	5	145833040 - 145834039	0.00219316	0.000270845
Zm00001d016188	5	145833540 - 145834539	0.0015287	0.000129447
Zm00001d016188	5	145834040 - 145835039	0.00114477	5.75229e-05
Zm00001d016188	5	145834540 - 145835539	0.000921343	2.30969e-05
Zm00001d016188	5	145835040 - 145836039	0.000774206	8.37109e-06
Zm00001d016188	5	145835540 - 145836539	0.000619162	0
Zm00001d016188	5	145836040 - 145837039	0.000444628	0
Zm00001d016188	5	145836540 - 145837539	0.000295405	1.68774e-06
Zm00001d016188	5	145837040 - 145838039	0.000171878	6.57938e-06
Zm00001d016188	5	145837540 - 145838539	9.19323e-05	3.74422e-06
Zm00001d016188	5	145838040 - 145839039	5.25336e-05	2.91908e-06
Zm00001d016188	5	145838540 - 145839539	2.2685e-05	2.63104e-06
Zm00001d016188	5	145839040 - 145840039	6.05312e-06	2.15487e-06
Zm00001d016188	5	145839540 - 145840539	1.38288e-05	2.26629e-06
Zm00001d016188	5	145840040 - 145841039	2.63022e-05	3.74379e-06
Zm00001d016188	5	145840540 - 145841539	2.33733e-05	7.39721e-06
Zm00001d016188	5	145841040 - 145842039	1.7796e-05	1.28784e-05
Zm00001d016188	5	145841540 - 145842539	3.9141e-05	1.9229e-05
Zm00001d016188	5	145842040 - 145843039	0.000116979	2.54904e-05
Zm00001d016188	5	145842540 - 145843539	0.000297595	3.45747e-05
Zm00001d016188	5	145843040 - 145844039	0.000540096	4.57752e-05
Zm00001d016188	5	145843540 - 145844539	0.000743283	5.2705e-05
Zm00001d016188	5	145844040 - 145845039	0.000949559	5.42217e-05
Zm00001d016188	5	145844540 - 145845539	0.00119134	5.37347e-05
Zm00001d016188	5	145845040 - 145846039	0.00135247	5.16851e-05
Zm00001d016188	5	145845540 - 145846539	0.00140032	4.29805e-05
Zm00001d016188	5	145846040 - 145847039	0.0013955	2.90097e-05
Zm00001d016188	5	145846540 - 145847539	0.00136163	1.9936e-05
Zm00001d016188	5	145847040 - 145848039	0.00114531	0
Zm00001d016188	5	145847540 - 145848539	0.000743656	0
Zm00001d016188	5	145848040 - 145849039	0.000406027	0
Zm00001d016188	5	145848540 - 145849539	0.000381791	0
Zm00001d016188	5	145849040 - 145850039	0.000664642	0
Zm00001d016188	5	145849540 - 145850539	0.00109438	6.27601e-05
Zm00001d016188	5	145850040 - 145851039	0.00168951	0.000223374
Zm00001d016188	5	145850540 - 145851539	0.00267009	0.000474135
Zm00001d016188	5	145851040 - 145852039	0.00396085	0.000794471
Zm00001d016188	5	145851540 - 145852539	0.00513738	0.0011916
Zm00001d016188	5	145852040 - 145853039	0.00650394	0.00188224
Zm00001d016188	5	145852540 - 145853539	0.00812432	0.00276978
Zm00001d016188	5	145853040 - 145854039	0.00921343	0.00339141
Zm00001d016188	5	145853540 - 145854539	0.00957482	0.00370215
Zm00001d016188	5	145854040 - 145855039	0.00959252	0.00393131
Zm00001d016188	5	145854540 - 145855539	0.00935209	0.00402756
Zm00001d016188	5	145855040 - 145856039	0.00893913	0.00393958
Zm00001d016188	5	145855540 - 145856539	0.00807167	0.00347361
Zm00001d016188	5	145856040 - 145857039	0.00680359	0.00273115
Zm00001d016188	5	145856540 - 145857539	0.00572421	0.00210379
Zm00001d016188	5	145857040 - 145858039	0.0047475	0.00151152
Zm00001d016188	5	145857540 - 145858539	0.00365048	0.000810249
Zm00001d016188	5	145858040 - 145859039	0.00281704	0.000295476
Zm00001d016188	5	145858540 - 145859539	0.00239009	0.000115996
Zm00001d016188	5	145859040 - 145860039	0.00216482	0.000102709
Zm00001d016188	5	145859540 - 145860539	0.00200348	7.42661e-05
Zm00001d016188	5	145860040 - 145861039	0.00197138	1.85305e-05
Zm00001d016188	5	145860540 - 145861539	0.00212362	2.01724e-05
Zm00001d016188	5	145861040 - 145862039	0.00230716	4.30529e-05
Zm00001d016188	5	145861540 - 145862539	0.00236896	5.10328e-05
Zm00001d016188	5	145862040 - 145863039	0.00232143	5.65952e-05
Zm00001d016188	5	145862540 - 145863539	0.00226674	7.90705e-05
Zm00001d016188	5	145863040 - 145864039	0.00218655	9.259e-05
Zm00001d016188	5	145863540 - 145864539	0.00200823	9.45843e-05
Zm00001d016188	5	145864040 - 145865039	0.00175652	9.71373e-05
Zm00001d016188	5	145864540 - 145865539	0.00155915	9.63613e-05
Zm00001d016188	5	145865040 - 145866039	0.0013778	8.09371e-05
Zm00001d016188	5	145865540 - 145866539	0.00117014	5.62402e-05
Zm00001d016188	5	145866040 - 145867039	0.00105784	4.34245e-05
Zm00001d016188	5	145866540 - 145867539	0.00110384	4.7902e-05
Zm00001d016188	5	145867040 - 145868039	0.00125208	5.97401e-05
Zm00001d016188	5	145867540 - 145868539	0.00144572	7.70765e-05
Zm00001d016188	5	145868040 - 145869039	0.00162791	9.80483e-05
Zm00001d016188	5	145868540 - 145869539	0.00181956	0.0001337
Zm00001d016188	5	145869040 - 145870039	0.00204555	0.000180763
Zm00001d016188	5	145869540 - 145870539	0.00225504	0.000215902
Zm00001d016188	5	145870040 - 145871039	0.00252373	0.000240154
Zm00001d016188	5	145870540 - 145871539	0.00284679	0.000263221
Zm00001d016188	5	145871040 - 145872039	0.00305252	0.000274761
Zm00001d016188	5	145871540 - 145872539	0.00305152	0.000260097
Zm00001d016188	5	145872040 - 145873039	0.0029522	0.000228803
Zm00001d016188	5	145872540 - 145873539	0.00287959	0.00020692
Zm00001d016188	5	145873040 - 145874039	0.00282222	0.000195846
Zm00001d016188	5	145873540 - 145874539	0.00271843	0.000183009
Zm00001d016188	5	145874040 - 145875039	0.00261801	0.000173488
Zm00001d016188	5	145874540 - 145875539	0.00257073	0.000172364
Zm00001d016188	5	145875040 - 145876039	0.00261851	0.000187404
Zm00001d016188	5	145875540 - 145876539	0.0027165	0.000212637
Zm00001d016188	5	145876040 - 145877039	0.00278426	0.000232548
Zm00001d016188	5	145876540 - 145877539	0.00280448	0.000242148
Zm00001d016188	5	145877040 - 145878039	0.0028194	0.000249821
Zm00001d016188	5	145877540 - 145878539	0.0028379	0.000260101
Zm00001d016188	5	145878040 - 145879039	0.00281559	0.000273191
Zm00001d016188	5	145878540 - 145879539	0.00276557	0.000287158
Zm00001d016188	5	145879040 - 145880039	0.00278301	0.000303329
Zm00001d016188	5	145879540 - 145880539	0.00297223	0.000331203
Zm00001d016188	5	145880040 - 145881039	0.00326999	0.000368221
Zm00001d016188	5	145880540 - 145881539	0.00352017	0.000397629
Zm00001d016188	5	145881040 - 145882039	0.00356665	0.000402669
Zm00001d016188	5	145881540 - 145882539	0.00339349	0.000380624
Zm00001d016188	5	145882040 - 145883039	0.00312834	0.000345896
Zm00001d016188	5	145882540 - 145883539	0.00283051	0.000307415
Zm00001d016188	5	145883040 - 145884039	0.00231448	0.000240511
Zm00001d016188	5	145883540 - 145884539	0.00159665	0.000146915
Zm00001d016188	5	145884040 - 145885039	0.00103916	7.51615e-05
Zm00001d016188	5	145884540 - 145885539	0.000672964	3.59852e-05
Zm00001d016188	5	145885040 - 145886039	0.000343272	7.0661e-06
Zm00001d016188	5	145885540 - 145886539	0.000133634	0
Zm00001d016188	5	145886040 - 145887039	0.000134766	0
Zm00001d016188	5	145886540 - 145887539	0.000300657	0
Zm00001d016188	5	145887040 - 145888039	0.000509776	3.84901e-06
Zm00001d016188	5	145887540 - 145888539	0.00064059	1.06604e-05
Zm00001d016188	5	145888040 - 145889039	0.000685732	1.06913e-05
Zm00001d016188	5	145888540 - 145889539	0.00072657	1.06301e-05
Zm00001d016188	5	145889040 - 145890039	0.00077467	1.17045e-05
Zm00001d016188	5	145889540 - 145890539	0.000801145	1.45822e-06
Zm00001d016188	5	145890040 - 145891039	0.000812954	0
Zm00001d016188	5	145890540 - 145891539	0.000875439	0
Zm00001d016188	5	145891040 - 145892039	0.000977609	2.9251e-05
Zm00001d016188	5	145891540 - 145892539	0.00108965	8.60638e-05
Zm00001d016188	5	145892040 - 145893039	0.00124866	0.000136598
Zm00001d016188	5	145892540 - 145893539	0.00151515	0.000173728
Zm00001d016188	5	145893040 - 145894039	0.00187171	0.000208711
Zm00001d016188	5	145893540 - 145894539	0.00223852	0.000246071
Zm00001d016188	5	145894040 - 145895039	0.00253577	0.00029033
Zm00001d016188	5	145894540 - 145895539	0.00269803	0.000288473
Zm00001d016188	5	145895040 - 145896039	0.00279978	0.000261762
Zm00001d016188	5	145895540 - 145896539	0.00297112	0.00032614
Zm00001d016188	5	145896040 - 145897039	0.0033125	0.00057651
Zm00001d016188	5	145896540 - 145897539	0.00371773	0.000916863
Zm00001d016188	5	145897040 - 145898039	0.00400695	0.00117676
Zm00001d016188	5	145897540 - 145898539	0.00414504	0.00139935
Zm00001d016188	5	145898040 - 145899039	0.00423853	0.00165525
Zm00001d016188	5	145898540 - 145899539	0.00432013	0.00181521
Zm00001d016188	5	145899040 - 145900039	0.00438828	0.00182301
Zm00001d016188	5	145899540 - 145900539	0.00442017	0.00173767
Zm00001d016188	5	145900040 - 145901039	0.00441653	0.00160278
Zm00001d016188	5	145900540 - 145901539	0.00437814	0.00146195
Zm00001d016188	5	145901040 - 145902039	0.00421814	0.00122625
Zm00001d016188	5	145901540 - 145902539	0.00397216	0.000904043
Zm00001d016188	5	145902040 - 145903039	0.00382465	0.000684871
Zm00001d016188	5	145902540 - 145903539	0.00387752	0.000659204
Zm00001d016188	5	145903040 - 145904039	0.00401997	0.000716504
Zm00001d016188	5	145903540 - 145904539	0.0041174	0.000744795
Zm00001d016188	5	145904040 - 145905039	0.00408904	0.000717136
Zm00001d016188	5	145904540 - 145905539	0.00401282	0.000689245
Zm00001d016188	5	145905040 - 145906039	0.0039922	0.000673131
Zm00001d016188	5	145905540 - 145906539	0.00415711	0.000690326
Zm00001d016188	5	145906040 - 145907039	0.00445028	0.000733811
Zm00001d016188	5	145906540 - 145907539	0.00469427	0.000772781
Zm00001d016188	5	145907040 - 145908039	0.00471165	0.000776427
Zm00001d016188	5	145907540 - 145908539	0.00446269	0.00073859
Zm00001d016188	5	145908040 - 145909039	0.00408392	0.00068171
Zm00001d016188	5	145908540 - 145909539	0.00366228	0.000617877
Zm00001d016188	5	145909040 - 145910039	0.00306015	0.000542246
Zm00001d016188	5	145909540 - 145910539	0.00228455	0.000453747
Zm00001d016188	5	145910040 - 145911039	0.00163936	0.000370126
Zm00001d016188	5	145910540 - 145911539	0.00108325	0.000263753
Zm00001d016188	5	145911040 - 145912039	0.000495605	0.000133511
Zm00001d016188	5	145911540 - 145912539	6.14067e-05	3.69095e-05
Zm00001d016188	5	145912040 - 145913039	0	0
Zm00001d016188	5	145912540 - 145913539	0	0
Zm00001d016188	5	145913040 - 145914039	0	0
Zm00001d016188	5	145913540 - 145914539	0	0
Zm00001d016188	5	145914040 - 145915039	0	0
Zm00001d016188	5	145914540 - 145915539	0	0
Zm00001d016188	5	145915040 - 145916039	5.0557e-06	0
Zm00001d016188	5	145915540 - 145916539	0.000159132	0
Zm00001d016188	5	145916040 - 145917039	0.00036824	0
Zm00001d016188	5	145916540 - 145917539	0.000558831	2.28775e-05
Zm00001d016188	5	145917040 - 145918039	0.000610054	2.87529e-05
Zm00001d016188	5	145917540 - 145918539	0.000613816	2.80937e-05
Zm00001d016188	5	145918040 - 145919039	0.000815707	0.000122819
Zm00001d016188	5	145918540 - 145919539	0.00132797	0.000367638
Zm00001d016188	5	145919040 - 145920039	0.00201503	0.000699444
Zm00001d016188	5	145919540 - 145920539	0.00275078	0.00104343
Zm00001d016188	5	145920040 - 145921039	0.00340909	0.00132479
Zm00001d016188	5	145920540 - 145921539	0.00428275	0.00164123
Zm00001d016188	5	145921040 - 145922039	0.0053483	0.00201435
Zm00001d016188	5	145921540 - 145922539	0.00600527	0.00225515
Zm00001d016188	5	145922040 - 145923039	0.00617723	0.00232875
Zm00001d016188	5	145922540 - 145923539	0.00615774	0.00232135
Zm00001d016188	5	145923040 - 145924039	0.00590131	0.00222564
Zm00001d016188	5	145923540 - 145924539	0.00502687	0.00193366
Zm00001d016188	5	145924040 - 145925039	0.00367787	0.0014937
Zm00001d016188	5	145924540 - 145925539	0.00259553	0.00113283
Zm00001d016188	5	145925040 - 145926039	0.00183723	0.000844392
Zm00001d016188	5	145925540 - 145926539	0.00104871	0.00051294
Zm00001d016188	5	145926040 - 145927039	0.000353729	0.00020237
Zm00001d016188	5	145926540 - 145927539	0	0
Zm00001d016188	5	145927040 - 145928039	0	0
Zm00001d016188	5	145927540 - 145928539	0	0
Zm00001d016188	5	145928040 - 145929039	0	0
Zm00001d016188	5	145928540 - 145929539	0	0
Zm00001d016188	5	145929040 - 145930039	0	0
Zm00001d016188	5	145929540 - 145930539	8.19596e-05	0
Zm00001d016188	5	145930040 - 145931039	0.000282063	1.08551e-05
Zm00001d016188	5	145930540 - 145931539	0.000562494	4.99135e-05
Zm00001d016188	5	145931040 - 145932039	0.000807601	8.48977e-05
Zm00001d016188	5	145931540 - 145932539	0.0010383	0.000122526
Zm00001d016188	5	145932040 - 145933039	0.0013079	0.000170355
Zm00001d016188	5	145932540 - 145933539	0.00154934	0.000213045
Zm00001d016188	5	145933040 - 145934039	0.00169557	0.000235254
Zm00001d016188	5	145933540 - 145934539	0.00170464	0.000232812
Zm00001d016188	5	145934040 - 145935039	0.0016399	0.000217587
Zm00001d016188	5	145934540 - 145935539	0.00159224	0.000198301
Zm00001d016188	5	145935040 - 145936039	0.0015079	0.000157131
Zm00001d016188	5	145935540 - 145936539	0.00135303	9.49251e-05
Zm00001d016188	5	145936040 - 145937039	0.00124832	4.84149e-05
Zm00001d016188	5	145936540 - 145937539	0.00125727	2.89283e-05
Zm00001d016188	5	145937040 - 145938039	0.00132571	1.88318e-05
Zm00001d016188	5	145937540 - 145938539	0.00139782	1.14125e-05
Zm00001d016188	5	145938040 - 145939039	0.00147914	5.30267e-06
Zm00001d016188	5	145938540 - 145939539	0.00158094	2.66919e-06
Zm00001d016188	5	145939040 - 145940039	0.00165595	2.1017e-06
Zm00001d016188	5	145939540 - 145940539	0.00165695	2.18977e-06
Zm00001d016188	5	145940040 - 145941039	0.00157308	5.87547e-06
Zm00001d016188	5	145940540 - 145941539	0.00145198	1.34539e-05
Zm00001d016188	5	145941040 - 145942039	0.00133409	1.95443e-05
Zm00001d016188	5	145941540 - 145942539	0.00118448	2.39345e-05
Zm00001d016188	5	145942040 - 145943039	0.000990136	2.88817e-05
Zm00001d016188	5	145942540 - 145943539	0.000824402	3.27092e-05
Zm00001d016188	5	145943040 - 145944039	0.000671353	3.60185e-05
Zm00001d016188	5	145943540 - 145944539	0.000507385	3.93851e-05
Zm00001d016188	5	145944040 - 145945039	0.000394347	4.10928e-05
Zm00001d016188	5	145944540 - 145945539	0.000375971	3.97717e-05
Zm00001d016188	5	145945040 - 145946039	0.000420014	3.61894e-05
Zm00001d016188	5	145945540 - 145946539	0.000474366	3.18358e-05
Zm00001d016188	5	145946040 - 145947039	0.000486914	2.82007e-05
Zm00001d016188	5	145946540 - 145947539	0.000425378	2.18308e-05
Zm00001d016188	5	145947040 - 145948039	0.000336638	1.34835e-05
Zm00001d016188	5	145947540 - 145948539	0.00028732	1.09647e-05
Zm00001d016188	5	145948040 - 145949039	0.000277512	1.82298e-05
Zm00001d016188	5	145948540 - 145949539	0.00027853	2.99598e-05
Zm00001d016188	5	145949040 - 145950039	0.000313847	4.005e-05
Zm00001d016188	5	145949540 - 145950539	0.000427011	5.30159e-05
Zm00001d016188	5	145950040 - 145951039	0.000587625	7.00334e-05
Zm00001d016188	5	145950540 - 145951539	0.000708242	7.99875e-05
Zm00001d016188	5	145951040 - 145952039	0.000796851	7.9299e-05
Zm00001d016188	5	145951540 - 145952539	0.000899836	7.3639e-05
Zm00001d016188	5	145952040 - 145953039	0.000987348	6.57678e-05
Zm00001d016188	5	145952540 - 145953539	0.00102954	5.84457e-05
Zm00001d016188	5	145953040 - 145954039	0.000990272	4.65705e-05
Zm00001d016188	5	145953540 - 145954539	0.00089516	2.9807e-05
Zm00001d016188	5	145954040 - 145955039	0.000806959	1.8066e-05
Zm00001d016188	5	145954540 - 145955539	0.000708364	1.64006e-05
Zm00001d016188	5	145955040 - 145956039	0.000583994	1.93703e-05
Zm00001d016188	5	145955540 - 145956539	0.00049949	2.11453e-05
Zm00001d016188	5	145956040 - 145957039	0.000485867	2.21024e-05
Zm00001d016188	5	145956540 - 145957539	0.000501878	2.45099e-05
Zm00001d016188	5	145957040 - 145958039	0.000504768	2.53747e-05
Zm00001d016188	5	145957540 - 145958539	0.000492908	2.31924e-05
Zm00001d016188	5	145958040 - 145959039	0.000486109	1.93213e-05
Zm00001d016188	5	145958540 - 145959539	0.000473779	1.50617e-05
Zm00001d016188	5	145959040 - 145960039	0.000445324	1.1714e-05
Zm00001d016188	5	145959540 - 145960539	0.000378769	8.36219e-06
Zm00001d016188	5	145960040 - 145961039	0.00029053	4.74164e-06
Zm00001d016188	5	145960540 - 145961539	0.000227605	3.12952e-06
Zm00001d016188	5	145961040 - 145962039	0.000161405	3.55689e-06
Zm00001d016188	5	145961540 - 145962539	7.88449e-05	4.93256e-06
Zm00001d016188	5	145962040 - 145963039	5.0176e-05	7.8504e-06
Zm00001d016188	5	145962540 - 145963539	0.000130124	1.49251e-05
Zm00001d016188	5	145963040 - 145964039	0.000270504	2.48354e-05
Zm00001d016188	5	145963540 - 145964539	0.000387202	3.22711e-05
Zm00001d016188	5	145964040 - 145965039	0.000453594	3.39316e-05
Zm00001d016188	5	145964540 - 145965539	0.000512264	3.27524e-05
Zm00001d016188	5	145965040 - 145966039	0.000582907	3.27778e-05
Zm00001d016188	5	145965540 - 145966539	0.000685218	3.80518e-05
Zm00001d016188	5	145966040 - 145967039	0.000789092	5.10797e-05
Zm00001d016188	5	145966540 - 145967539	0.000888639	6.76377e-05
Zm00001d016188	5	145967040 - 145968039	0.00103988	8.16762e-05
Zm00001d016188	5	145967540 - 145968539	0.00131604	9.74206e-05
Zm00001d016188	5	145968040 - 145969039	0.0016726	0.000116717
Zm00001d016188	5	145968540 - 145969539	0.00198892	0.000129945
Zm00001d016188	5	145969040 - 145970039	0.00234434	0.000136437
Zm00001d016188	5	145969540 - 145970539	0.0027568	0.000140706
Zm00001d016188	5	145970040 - 145971039	0.0030136	0.000140908
Zm00001d016188	5	145970540 - 145971539	0.00303678	0.000131075
Zm00001d016188	5	145971040 - 145972039	0.00294001	0.000111946
Zm00001d016188	5	145971540 - 145972539	0.00279798	9.17429e-05
Zm00001d016188	5	145972040 - 145973039	0.0026854	7.86873e-05
Zm00001d016188	5	145972540 - 145973539	0.00257863	7.64803e-05
Zm00001d016188	5	145973040 - 145974039	0.00242724	7.91101e-05
Zm00001d016188	5	145973540 - 145974539	0.00226568	8.02298e-05
Zm00001d016188	5	145974040 - 145975039	0.00209883	7.74395e-05
Zm00001d016188	5	145974540 - 145975539	0.00192326	7.42138e-05
Zm00001d016188	5	145975040 - 145976039	0.00176097	7.30167e-05
Zm00001d016188	5	145975540 - 145976539	0.00159572	7.66757e-05
Zm00001d016188	5	145976040 - 145977039	0.00141987	8.3063e-05
Zm00001d016188	5	145976540 - 145977539	0.00126828	8.72105e-05
Zm00001d016188	5	145977040 - 145978039	0.00112086	8.37397e-05
Zm00001d016188	5	145977540 - 145978539	0.000960058	7.46835e-05
Zm00001d016188	5	145978040 - 145979039	0.000824511	6.61906e-05
Zm00001d016188	5	145978540 - 145979539	0.000752852	6.44094e-05
Zm00001d016188	5	145979040 - 145980039	0.000801964	7.03007e-05
Zm00001d016188	5	145979540 - 145980539	0.000931017	8.11124e-05
Zm00001d016188	5	145980040 - 145981039	0.00103208	9.74245e-05
Zm00001d016188	5	145980540 - 145981539	0.00112284	0.000132877
Zm00001d016188	5	145981040 - 145982039	0.00123306	0.000180192
Zm00001d016188	5	145981540 - 145982539	0.00127287	0.000208569
Zm00001d016188	5	145982040 - 145983039	0.0012367	0.000219287
Zm00001d016188	5	145982540 - 145983539	0.00117687	0.000227977
Zm00001d016188	5	145983040 - 145984039	0.00109029	0.000225368
Zm00001d016188	5	145983540 - 145984539	0.000923221	0.000196075
Zm00001d016188	5	145984040 - 145985039	0.000672984	0.000143492
Zm00001d016188	5	145984540 - 145985539	0.000413062	8.65135e-05
Zm00001d016188	5	145985040 - 145986039	0.00021694	4.40336e-05
Zm00001d016188	5	145985540 - 145986539	8.83219e-05	1.62583e-05
Zm00001d016188	5	145986040 - 145987039	0	0
Zm00001d016188	5	145986540 - 145987539	0	0
Zm00001d016188	5	145987040 - 145988039	0	0
Zm00001d016188	5	145987540 - 145988539	0	0
Zm00001d016188	5	145988040 - 145989039	7.75362e-06	0
Zm00001d016188	5	145988540 - 145989539	0	0
Zm00001d016188	5	145989040 - 145990039	0	0
Zm00001d016188	5	145989540 - 145990539	0	0
Zm00001d016188	5	145990040 - 145991039	0	0
Zm00001d016188	5	145990540 - 145991539	0	0
Zm00001d016188	5	145991040 - 145992039	0.000128718	4.13105e-06
Zm00001d016188	5	145991540 - 145992539	0.000493347	0.000183525
Zm00001d016188	5	145992040 - 145993039	0.00130379	0.000630656
Zm00001d016188	5	145992540 - 145993539	0.00238373	0.00123508
Zm00001d016188	5	145993040 - 145994039	0.00318324	0.00165956
Zm00001d016188	5	145993540 - 145994539	0.00378468	0.00193596
Zm00001d016188	5	145994040 - 145995039	0.00442088	0.00221573
Zm00001d016188	5	145994540 - 145995539	0.00476758	0.00234099
Zm00001d016188	5	145995040 - 145996039	0.0045109	0.00216813
Zm00001d016188	5	145995540 - 145996539	0.00389825	0.00180985
Zm00001d016188	5	145996040 - 145997039	0.0034473	0.00149281
Zm00001d016188	5	145996540 - 145997539	0.00315972	0.00117316
Zm00001d016188	5	145997040 - 145998039	0.00278115	0.000744885
Zm00001d016188	5	145997540 - 145998539	0.00244521	0.000341429
Zm00001d016188	5	145998040 - 145999039	0.00228553	9.62295e-05
[truncated: 2,114 more rows]
